# Supplementary material for: Chloridotris(3,5-dimethyl-1H-pyrazole-κN 2)(formato-κO)copper(II)–dichlorido­bis(3,5-dimethyl-1H-pyrazole-κN 2)copper(II) (2/1)
Source: Acta Crystallogr Sect E Struct Rep Online. 2011 May 7;67(Pt 6):m732–3. doi: 10.1107/S1600536811016461 (PMC3120383; doi:10.1107/S1600536811016461)
Supplement: Supplementary file 1 [file e-67-0m732-sup1.cif]

##############################################################################
#                                                                            #
# This CIF contains the data in a paper accepted for publication in          #
# Acta Crystallographica Section E. It conforms to the requirements of       #
# Notes for Authors for Acta Crystallographica Section E, and has been       #
# peer reviewed under the auspices of the IUCr Commission on Journals.       #
#                                                                            #
# Full details of the Crystallographic Information File format               #
# are given in the paper "The Crystallographic Information File (CIF):       #
# a New Standard Archive File for Crystallography" by S. R. Hall, F. H.      #
# Allen and I. D. Brown [Acta Cryst. (1991), A47, 655-685].                  #
#                                                                            #
# The current version of the core CIF dictionary is obtainable from          #
# ftp://ftp.iucr.org/pub/cif_core.dic.                                       #
#                                                                            #
# Software is freely available for graphical display of the structure(s)     #
# in this CIF. For information consult the CIF software page                 #
# http://www.iucr.org/resources/cif/software.                                #
#                                                                            #
# This file may be used for bona fide research purposes within the           #
# scientific community so long as proper attribution is given to the journal # 
# article from which it was obtained.                                        #
#                                                                            #
##############################################################################
data_I
_audit_creation_method     SHELXL-97
_chemical_name_systematic
;
Chloridotris(3,5-dimethyl-1<i>H</i>-pyrazole-\k<i>N</i>^2^)-
(formato-\k<i>O</i>)copper(II)--
dichloridobis(3,5-dimethyl-1<i>H</i>-pyrazole-\k<i>N</i>^2^)copper(II) (2/1)
;
_chemical_name_common     ?
_chemical_formula_moiety     '2(C16 H25 Cl Cu N6 O2), C10 H16 Cl2 Cu N4'
_chemical_formula_sum     'C42 H66 Cl4 Cu3 N16 O4'
_chemical_formula_iupac
                           '[Cu (C H O2) Cl (C5 H8 N2)3]2, [Cu Cl2 (C5 H8 N2)2]'
_chemical_formula_weight     1191.53
_chemical_melting_point     ?
_symmetry_cell_setting     monoclinic
_symmetry_space_group_name_H-M     'P 21/c'
_symmetry_space_group_name_Hall     '-P 2ybc'
loop_
    _symmetry_equiv_pos_as_xyz
    'x, y, z'
    '-x, y+1/2, -z+1/2'
    '-x, -y, -z'
    'x, -y-1/2, z-1/2'
_cell_length_a     11.4457(3)
_cell_length_b     14.4720(5)
_cell_length_c     17.0313(5)
_cell_angle_alpha     90.00
_cell_angle_beta     106.650(2)
_cell_angle_gamma     90.00
_cell_volume     2702.82(14)
_cell_formula_units_Z     2
_cell_measurement_reflns_used     36108
_cell_measurement_theta_min     1.86
_cell_measurement_theta_max     26.79
_cell_measurement_temperature     120(2)
_exptl_crystal_description     block
_exptl_crystal_colour     blue
_exptl_crystal_size_max     0.50
_exptl_crystal_size_mid     0.27
_exptl_crystal_size_min     0.19
_exptl_crystal_density_diffrn     1.464
_exptl_crystal_density_meas     ?
_exptl_crystal_density_method     'not measured'
_exptl_crystal_F_000     1234
_exptl_absorpt_coefficient_mu     1.422
_exptl_absorpt_correction_type     numerical
_exptl_absorpt_process_details     '(X-RED32; Stoe & Cie, 2002)'
_exptl_absorpt_correction_T_min     0.5537
_exptl_absorpt_correction_T_max     0.7633
_exptl_special_details
;
;
_diffrn_ambient_temperature     120(2)
_diffrn_radiation_type     MoK\a
_diffrn_radiation_wavelength     0.71073
_diffrn_radiation_source     'fine-focus sealed tube'
_diffrn_radiation_monochromator     graphite
_diffrn_measurement_device_type     'Stoe IPDS II'
_diffrn_measurement_method     \w
_diffrn_detector_area_resol_mean     ?
_diffrn_reflns_number     36108
_diffrn_reflns_av_R_equivalents     0.0314
_diffrn_reflns_av_sigmaI/netI     0.0239
_diffrn_reflns_theta_min     1.86
_diffrn_reflns_theta_max     26.79
_diffrn_reflns_theta_full     26.79
_diffrn_measured_fraction_theta_max     0.993
_diffrn_measured_fraction_theta_full     0.993
_diffrn_reflns_limit_h_min     -14
_diffrn_reflns_limit_h_max     14
_diffrn_reflns_limit_k_min     -18
_diffrn_reflns_limit_k_max     18
_diffrn_reflns_limit_l_min     -21
_diffrn_reflns_limit_l_max     21
_diffrn_standards_number     ?
_diffrn_standards_interval_count     ?
_diffrn_standards_interval_time     ?
_diffrn_standards_decay_%     ?
_refine_special_details
;
Refinement of <i>F</i>^2^ against ALL reflections. The weighted <i>R</i>-factor
<i>wR</i> and goodness of fit <i>S</i> are based on <i>F</i>^2^, conventional
<i>R</i>-factors <i>R</i> are based on <i>F</i>, with <i>F</i> set to zero for
negative <i>F</i>^2^. The threshold expression of <i>F</i>^2^ >
\s(<i>F</i>^2^) is used only for calculating <i>R</i>-factors(gt) <i>etc</i>.
and is not relevant to the choice of reflections for refinement.
<i>R</i>-factors based on <i>F</i>^2^ are statistically about twice as large
as those based on <i>F</i>, and <i>R</i>- factors based on ALL data will be
even larger.
;
_reflns_number_total     5749
_reflns_number_gt     4611
_reflns_threshold_expression     I>2sigma(I)
_refine_ls_structure_factor_coef     Fsqd
_refine_ls_matrix_type     full
_refine_ls_R_factor_all     0.0468
_refine_ls_R_factor_gt     0.0336
_refine_ls_wR_factor_gt     0.0865
_refine_ls_wR_factor_ref     0.0910
_refine_ls_goodness_of_fit_ref     1.005
_refine_ls_restrained_S_all     1.005
_refine_ls_number_reflns     5749
_refine_ls_number_parameters     333
_refine_ls_number_restraints     0
_refine_ls_hydrogen_treatment     mixed
_refine_ls_weighting_scheme     calc
_refine_ls_weighting_details
         'calc w=1/[\s^2^(Fo^2^)+(0.0609P)^2^+0.0000P] where P=(Fo^2^+2Fc^2^)/3'
_atom_sites_solution_hydrogens     geom
_atom_sites_solution_primary     direct
_atom_sites_solution_secondary     difmap
_refine_ls_shift/su_max     0.001
_refine_ls_shift/su_mean     0.000
_refine_diff_density_max     0.720
_refine_diff_density_min     -0.833
_refine_ls_extinction_method     none
_refine_ls_extinction_coef     ?
loop_
    _atom_type_symbol
    _atom_type_description
    _atom_type_scat_dispersion_real
    _atom_type_scat_dispersion_imag
    _atom_type_scat_source
    'C' 'C' 0.0033 0.0016
                         'International Tables Vol C Tables 4.2.6.8 and 6.1.1.4'
    'H' 'H' 0.0000 0.0000
                         'International Tables Vol C Tables 4.2.6.8 and 6.1.1.4'
    'N' 'N' 0.0061 0.0033
                         'International Tables Vol C Tables 4.2.6.8 and 6.1.1.4'
    'O' 'O' 0.0106 0.0060
                         'International Tables Vol C Tables 4.2.6.8 and 6.1.1.4'
    'Cl' 'Cl' 0.1484 0.1585
                         'International Tables Vol C Tables 4.2.6.8 and 6.1.1.4'
    'Cu' 'Cu' 0.3201 1.2651
                         'International Tables Vol C Tables 4.2.6.8 and 6.1.1.4'
_computing_data_collection     'X-AREA (Stoe & Cie, 2002)'
_computing_cell_refinement     'X-AREA (Stoe & Cie, 2002)'
_computing_data_reduction     'X-AREA (Stoe & Cie, 2002)'
_computing_structure_solution     'SHELXS97 (Sheldrick, 2008)'
_computing_structure_refinement     'SHELXL97 (Sheldrick, 2008)'
_computing_molecular_graphics     'DIAMOND (Brandenburg, 2001)'
_computing_publication_material     'SHELXL97 (Sheldrick, 2008)'
loop_
    _atom_site_type_symbol
    _atom_site_label
    _atom_site_fract_x
    _atom_site_fract_y
    _atom_site_fract_z
    _atom_site_U_iso_or_equiv
    _atom_site_adp_type
    _atom_site_calc_flag
    _atom_site_refinement_flags
    _atom_site_occupancy
    _atom_site_symmetry_multiplicity
    _atom_site_disorder_assembly
    _atom_site_disorder_group
    Cu Cu1 0.73059(2) 0.426309(19) 0.646481(16) 0.03259(9) Uani d . 1 1 . .
    Cu Cu2 1.0000 0.5000 1.0000 0.03732(11) Uani d S 1 2 . .
    Cl Cl1 0.80389(6) 0.51219(4) 0.77357(4) 0.04438(15) Uani d . 1 1 . .
    Cl Cl2 1.02066(6) 0.36400(4) 0.94106(4) 0.04571(15) Uani d . 1 1 . .
    N N1 0.87868(17) 0.34752(14) 0.66725(12) 0.0360(4) Uani d . 1 1 . .
    N N2 0.97024(19) 0.34221(15) 0.73835(13) 0.0386(4) Uani d . 1 1 . .
    N N3 0.78754(18) 0.50097(14) 0.56033(12) 0.0377(4) Uani d . 1 1 . .
    N N4 0.7119(2) 0.50467(16) 0.48203(13) 0.0413(5) Uani d . 1 1 . .
    N N6 0.62439(18) 0.31213(14) 0.65350(13) 0.0393(4) Uani d . 1 1 . .
    N N7 0.5235(2) 0.29562(16) 0.58991(15) 0.0436(5) Uani d . 1 1 . .
    N N8 0.83090(19) 0.46420(15) 1.00220(13) 0.0392(4) Uani d . 1 1 . .
    N N9 0.7440(2) 0.44923(17) 0.93053(14) 0.0448(5) Uani d . 1 1 . .
    C C1 1.0239(2) 0.25280(18) 0.65202(17) 0.0442(6) Uani d . 1 1 . .
    H H1 1.0668 0.2121 0.6284 0.080 Uiso calc R 1 1 . .
    C C2 0.9111(2) 0.29314(16) 0.61396(15) 0.0372(5) Uani d . 1 1 . .
    C C3 1.0590(2) 0.28477(17) 0.73078(16) 0.0407(5) Uani d . 1 1 . .
    C C4 0.8330(3) 0.2839(2) 0.52783(17) 0.0491(6) Uani d . 1 1 . .
    H H4A 0.7488 0.2820 0.5271 0.080 Uiso calc R 1 1 . .
    H H4B 0.8535 0.2279 0.5046 0.080 Uiso calc R 1 1 . .
    H H4C 0.8462 0.3358 0.4963 0.080 Uiso calc R 1 1 . .
    C C5 1.1709(3) 0.2667(2) 0.79957(19) 0.0563(7) Uani d . 1 1 . .
    H H5A 1.2286 0.3156 0.8024 0.080 Uiso calc R 1 1 . .
    H H5B 1.2063 0.2090 0.7905 0.080 Uiso calc R 1 1 . .
    H H5C 1.1499 0.2638 0.8502 0.080 Uiso calc R 1 1 . .
    C C6 0.8677(3) 0.5884(2) 0.48219(18) 0.0547(7) Uani d . 1 1 . .
    H H6 0.9216 0.6269 0.4661 0.080 Uiso calc R 1 1 . .
    C C7 0.8829(2) 0.55265(17) 0.56019(15) 0.0385(5) Uani d . 1 1 . .
    C C8 0.7589(2) 0.55637(19) 0.43374(16) 0.0443(6) Uani d . 1 1 . .
    C C9 0.9877(2) 0.5650(2) 0.63566(18) 0.0543(7) Uani d . 1 1 . .
    H H9A 0.9576 0.5687 0.6827 0.080 Uiso calc R 1 1 . .
    H H9B 1.0305 0.6209 0.6311 0.080 Uiso calc R 1 1 . .
    H H9C 1.0421 0.5133 0.6415 0.080 Uiso calc R 1 1 . .
    C C11 0.6941(3) 0.5685(3) 0.34459(17) 0.0650(9) Uani d . 1 1 . .
    H H11A 0.7164 0.5193 0.3139 0.080 Uiso calc R 1 1 . .
    H H11B 0.7169 0.6267 0.3261 0.080 Uiso calc R 1 1 . .
    H H11C 0.6076 0.5674 0.3365 0.080 Uiso calc R 1 1 . .
    C C12 0.5155(3) 0.19598(19) 0.68291(19) 0.0517(7) Uani d . 1 1 . .
    H H12 0.4911 0.1484 0.7114 0.080 Uiso calc R 1 1 . .
    C C13 0.6201(2) 0.25102(17) 0.71056(16) 0.0423(6) Uani d . 1 1 . .
    C C14 0.4565(2) 0.22632(18) 0.60563(19) 0.0492(6) Uani d . 1 1 . .
    C C15 0.7171(3) 0.2453(2) 0.79031(18) 0.0579(7) Uani d . 1 1 . .
    H H15A 0.7810 0.2052 0.7847 0.080 Uiso calc R 1 1 . .
    H H15B 0.6830 0.2213 0.8315 0.080 Uiso calc R 1 1 . .
    H H15C 0.7498 0.3058 0.8061 0.080 Uiso calc R 1 1 . .
    C C16 0.3415(3) 0.1954(2) 0.5443(3) 0.0763(11) Uani d . 1 1 . .
    H H16A 0.3058 0.2464 0.5097 0.080 Uiso calc R 1 1 . .
    H H16B 0.2853 0.1733 0.5724 0.080 Uiso calc R 1 1 . .
    H H16C 0.3597 0.1465 0.5115 0.080 Uiso calc R 1 1 . .
    C C17 0.6545(3) 0.4272(2) 1.02527(18) 0.0501(6) Uani d . 1 1 . .
    H H17 0.5969 0.4145 1.0527 0.080 Uiso calc R 1 1 . .
    C C18 0.7763(2) 0.45062(17) 1.06020(16) 0.0406(5) Uani d . 1 1 . .
    C C19 0.6368(2) 0.4267(2) 0.94247(18) 0.0491(6) Uani d . 1 1 . .
    C C20 0.8437(3) 0.4582(2) 1.14949(17) 0.0557(7) Uani d . 1 1 . .
    H H20A 0.9297 0.4616 1.1560 0.080 Uiso calc R 1 1 . .
    H H20B 0.8265 0.4050 1.1780 0.080 Uiso calc R 1 1 . .
    H H20C 0.8179 0.5130 1.1717 0.080 Uiso calc R 1 1 . .
    C C21 0.5268(3) 0.4061(3) 0.8719(2) 0.0783(11) Uani d . 1 1 . .
    H H21A 0.5397 0.4290 0.8221 0.080 Uiso calc R 1 1 . .
    H H21B 0.4566 0.4357 0.8808 0.080 Uiso calc R 1 1 . .
    H H21C 0.5138 0.3406 0.8676 0.080 Uiso calc R 1 1 . .
    C C22 0.5712(2) 0.57910(18) 0.60437(17) 0.0472(6) Uani d . 1 1 . .
    H H22 0.6418 0.6111 0.6312 0.080 Uiso calc R 1 1 . .
    O O1 0.57534(15) 0.49305(11) 0.60884(11) 0.0400(4) Uani d . 1 1 . .
    O O2 0.48246(17) 0.62519(13) 0.56778(12) 0.0514(5) Uani d . 1 1 . .
    H H2 0.966(3) 0.371(3) 0.779(2) 0.080 Uiso d . 1 1 . .
    H H4 0.650(4) 0.467(3) 0.467(2) 0.080 Uiso d . 1 1 . .
    H H7 0.515(4) 0.318(3) 0.551(2) 0.080 Uiso d . 1 1 . .
    H H9 0.753(4) 0.459(3) 0.887(3) 0.080 Uiso d . 1 1 . .
loop_
    _atom_site_aniso_label
    _atom_site_aniso_U_11
    _atom_site_aniso_U_22
    _atom_site_aniso_U_33
    _atom_site_aniso_U_12
    _atom_site_aniso_U_13
    _atom_site_aniso_U_23
    Cu1 0.02773(14) 0.03492(15) 0.03263(15) 0.00171(11) 0.00467(11) 0.00305(11)
    Cu2 0.0337(2) 0.0406(2) 0.0404(2) -0.00253(17) 0.01504(18) -0.00089(17)
    Cl1 0.0514(4) 0.0500(3) 0.0289(3) 0.0016(3) 0.0069(3) -0.0006(2)
    Cl2 0.0451(3) 0.0447(3) 0.0490(4) -0.0002(3) 0.0162(3) -0.0035(3)
    N1 0.0305(10) 0.0389(10) 0.0353(10) 0.0008(8) 0.0043(8) 0.0000(8)
    N2 0.0339(10) 0.0426(11) 0.0360(11) 0.0053(8) 0.0048(9) 0.0021(9)
    N3 0.0307(10) 0.0482(11) 0.0299(10) -0.0041(8) 0.0016(8) 0.0045(8)
    N4 0.0347(11) 0.0536(13) 0.0306(10) -0.0059(9) 0.0015(8) 0.0066(9)
    N6 0.0320(10) 0.0388(10) 0.0422(11) -0.0006(8) 0.0028(8) 0.0047(9)
    N7 0.0330(11) 0.0440(12) 0.0471(13) -0.0031(9) 0.0009(10) 0.0044(10)
    N8 0.0363(11) 0.0455(11) 0.0360(11) -0.0069(9) 0.0104(9) -0.0047(9)
    N9 0.0426(12) 0.0569(13) 0.0358(11) -0.0059(10) 0.0128(10) -0.0056(10)
    C1 0.0409(14) 0.0433(13) 0.0503(15) 0.0070(11) 0.0163(12) 0.0002(11)
    C2 0.0360(12) 0.0344(11) 0.0423(13) -0.0010(9) 0.0129(10) -0.0023(10)
    C3 0.0318(12) 0.0401(12) 0.0494(14) 0.0051(10) 0.0103(11) 0.0093(11)
    C4 0.0466(15) 0.0544(15) 0.0444(15) -0.0014(12) 0.0099(12) -0.0135(12)
    C5 0.0424(15) 0.0629(18) 0.0571(18) 0.0138(13) 0.0037(13) 0.0100(14)
    C6 0.0412(15) 0.075(2) 0.0484(15) -0.0128(14) 0.0142(12) 0.0134(14)
    C7 0.0308(12) 0.0460(13) 0.0384(12) -0.0018(10) 0.0096(10) -0.0004(10)
    C8 0.0412(14) 0.0568(16) 0.0355(13) 0.0047(11) 0.0118(11) 0.0084(11)
    C9 0.0361(14) 0.077(2) 0.0465(15) -0.0117(13) 0.0062(12) -0.0054(14)
    C11 0.0569(19) 0.102(3) 0.0348(14) 0.0057(17) 0.0115(13) 0.0173(16)
    C12 0.0530(17) 0.0415(14) 0.0631(18) -0.0055(12) 0.0205(14) 0.0070(13)
    C13 0.0449(14) 0.0368(12) 0.0453(14) 0.0025(10) 0.0131(11) 0.0039(10)
    C14 0.0389(14) 0.0405(13) 0.0656(18) -0.0046(11) 0.0106(13) -0.0041(13)
    C15 0.066(2) 0.0556(17) 0.0450(16) -0.0010(14) 0.0052(14) 0.0090(13)
    C16 0.0484(18) 0.0609(19) 0.102(3) -0.0152(15) -0.0063(18) -0.0046(19)
    C17 0.0449(15) 0.0578(16) 0.0528(16) -0.0035(12) 0.0226(13) -0.0044(13)
    C18 0.0435(14) 0.0404(12) 0.0403(13) -0.0034(10) 0.0160(11) -0.0014(10)
    C19 0.0377(14) 0.0598(16) 0.0485(15) -0.0013(12) 0.0103(12) -0.0095(13)
    C20 0.0581(18) 0.0687(18) 0.0406(15) -0.0085(15) 0.0145(13) -0.0011(13)
    C21 0.0467(18) 0.111(3) 0.069(2) -0.0045(19) 0.0029(16) -0.025(2)
    C22 0.0368(13) 0.0419(14) 0.0519(15) -0.0009(11) -0.0048(11) 0.0017(12)
    O1 0.0300(8) 0.0390(9) 0.0474(10) 0.0006(7) 0.0055(7) 0.0020(7)
    O2 0.0421(11) 0.0473(10) 0.0548(11) 0.0111(8) -0.0022(9) 0.0037(9)
_geom_special_details
;
All e.s.d.'s (except the e.s.d. in the dihedral angle between two l.s. planes)
are estimated using the full covariance matrix. The cell e.s.d.'s are taken
into account individually in the estimation of e.s.d.'s in distances, angles
and torsion angles; correlations between e.s.d.'s in cell parameters are only
used when they are defined by crystal symmetry. An approximate (isotropic)
treatment of cell e.s.d.'s is used for estimating e.s.d.'s involving l.s.
planes.
;
loop_
    _geom_bond_atom_site_label_1
    _geom_bond_atom_site_label_2
    _geom_bond_site_symmetry_2
    _geom_bond_distance
    _geom_bond_publ_flag
    Cu1 O1 . 1.9618(16) ?
    Cu1 N1 . 1.989(2) ?
    Cu1 N3 . 2.072(2) ?
    Cu1 N6 . 2.075(2) ?
    Cu1 Cl1 . 2.4275(7) ?
    Cu2 N8 3_767 2.014(2) ?
    Cu2 N8 . 2.014(2) ?
    Cu2 Cl2 . 2.2524(6) ?
    Cu2 Cl2 3_767 2.2524(6) ?
    N1 C2 . 1.332(3) ?
    N1 N2 . 1.358(3) ?
    N2 C3 . 1.347(3) ?
    N2 H2 . 0.82(4) ?
    N3 C7 . 1.324(3) ?
    N3 N4 . 1.367(3) ?
    N4 C8 . 1.334(3) ?
    N4 H4 . 0.87(4) ?
    N6 C13 . 1.325(3) ?
    N6 N7 . 1.359(3) ?
    N7 C14 . 1.336(4) ?
    N7 H7 . 0.72(4) ?
    N8 C18 . 1.326(3) ?
    N8 N9 . 1.353(3) ?
    N9 C19 . 1.340(4) ?
    N9 H9 . 0.79(4) ?
    C1 C3 . 1.366(4) ?
    C1 C2 . 1.395(4) ?
    C1 H1 . 0.9300 ?
    C2 C4 . 1.489(4) ?
    C3 C5 . 1.491(4) ?
    C4 H4A . 0.9600 ?
    C4 H4B . 0.9600 ?
    C4 H4C . 0.9600 ?
    C5 H5A . 0.9600 ?
    C5 H5B . 0.9600 ?
    C5 H5C . 0.9600 ?
    C6 C8 . 1.363(4) ?
    C6 C7 . 1.389(4) ?
    C6 H6 . 0.9300 ?
    C7 C9 . 1.496(4) ?
    C8 C11 . 1.497(4) ?
    C9 H9A . 0.9600 ?
    C9 H9B . 0.9600 ?
    C9 H9C . 0.9600 ?
    C11 H11A . 0.9600 ?
    C11 H11B . 0.9600 ?
    C11 H11C . 0.9600 ?
    C12 C14 . 1.368(4) ?
    C12 C13 . 1.403(4) ?
    C12 H12 . 0.9300 ?
    C13 C15 . 1.490(4) ?
    C14 C16 . 1.495(4) ?
    C15 H15A . 0.9600 ?
    C15 H15B . 0.9600 ?
    C15 H15C . 0.9600 ?
    C16 H16A . 0.9600 ?
    C16 H16B . 0.9600 ?
    C16 H16C . 0.9600 ?
    C17 C19 . 1.366(4) ?
    C17 C18 . 1.392(4) ?
    C17 H17 . 0.9300 ?
    C18 C20 . 1.499(4) ?
    C19 C21 . 1.500(4) ?
    C20 H20A . 0.9600 ?
    C20 H20B . 0.9600 ?
    C20 H20C . 0.9600 ?
    C21 H21A . 0.9600 ?
    C21 H21B . 0.9600 ?
    C21 H21C . 0.9600 ?
    C22 O2 . 1.226(3) ?
    C22 O1 . 1.248(3) ?
    C22 H22 . 0.9300 ?
loop_
    _geom_angle_atom_site_label_1
    _geom_angle_atom_site_label_2
    _geom_angle_atom_site_label_3
    _geom_angle_site_symmetry_1
    _geom_angle_site_symmetry_3
    _geom_angle
    _geom_angle_publ_flag
    O1 Cu1 N1 . . 170.57(8) ?
    O1 Cu1 N3 . . 87.20(8) ?
    N1 Cu1 N3 . . 89.99(8) ?
    O1 Cu1 N6 . . 85.42(7) ?
    N1 Cu1 N6 . . 90.96(8) ?
    N3 Cu1 N6 . . 139.85(8) ?
    O1 Cu1 Cl1 . . 95.08(5) ?
    N1 Cu1 Cl1 . . 94.34(6) ?
    N3 Cu1 Cl1 . . 105.43(6) ?
    N6 Cu1 Cl1 . . 114.51(6) ?
    N8 Cu2 N8 3_767 . 180.0 ?
    N8 Cu2 Cl2 3_767 . 89.56(6) ?
    N8 Cu2 Cl2 . . 90.44(6) ?
    N8 Cu2 Cl2 3_767 3_767 90.44(6) ?
    N8 Cu2 Cl2 . 3_767 89.56(6) ?
    Cl2 Cu2 Cl2 . 3_767 180.0000(10)
                                   ?
    C2 N1 N2 . . 106.2(2) ?
    C2 N1 Cu1 . . 127.41(17) ?
    N2 N1 Cu1 . . 126.29(16) ?
    C3 N2 N1 . . 111.1(2) ?
    C3 N2 H2 . . 128(3) ?
    N1 N2 H2 . . 120(3) ?
    C7 N3 N4 . . 105.55(19) ?
    C7 N3 Cu1 . . 136.28(17) ?
    N4 N3 Cu1 . . 118.13(15) ?
    C8 N4 N3 . . 111.7(2) ?
    C8 N4 H4 . . 127(3) ?
    N3 N4 H4 . . 120(3) ?
    C13 N6 N7 . . 105.4(2) ?
    C13 N6 Cu1 . . 135.97(18) ?
    N7 N6 Cu1 . . 118.17(16) ?
    C14 N7 N6 . . 112.2(2) ?
    C14 N7 H7 . . 126(3) ?
    N6 N7 H7 . . 121(3) ?
    C18 N8 N9 . . 105.5(2) ?
    C18 N8 Cu2 . . 135.42(18) ?
    N9 N8 Cu2 . . 119.08(15) ?
    C19 N9 N8 . . 111.7(2) ?
    C19 N9 H9 . . 124(3) ?
    N8 N9 H9 . . 124(3) ?
    C3 C1 C2 . . 106.7(2) ?
    C3 C1 H1 . . 126.7 ?
    C2 C1 H1 . . 126.7 ?
    N1 C2 C1 . . 109.4(2) ?
    N1 C2 C4 . . 121.2(2) ?
    C1 C2 C4 . . 129.4(2) ?
    N2 C3 C1 . . 106.6(2) ?
    N2 C3 C5 . . 122.3(2) ?
    C1 C3 C5 . . 131.1(2) ?
    C2 C4 H4A . . 109.5 ?
    C2 C4 H4B . . 109.5 ?
    H4A C4 H4B . . 109.5 ?
    C2 C4 H4C . . 109.5 ?
    H4A C4 H4C . . 109.5 ?
    H4B C4 H4C . . 109.5 ?
    C3 C5 H5A . . 109.5 ?
    C3 C5 H5B . . 109.5 ?
    H5A C5 H5B . . 109.5 ?
    C3 C5 H5C . . 109.5 ?
    H5A C5 H5C . . 109.5 ?
    H5B C5 H5C . . 109.5 ?
    C8 C6 C7 . . 107.2(2) ?
    C8 C6 H6 . . 126.4 ?
    C7 C6 H6 . . 126.4 ?
    N3 C7 C6 . . 109.5(2) ?
    N3 C7 C9 . . 121.6(2) ?
    C6 C7 C9 . . 128.8(2) ?
    N4 C8 C6 . . 106.1(2) ?
    N4 C8 C11 . . 121.4(3) ?
    C6 C8 C11 . . 132.5(3) ?
    C7 C9 H9A . . 109.5 ?
    C7 C9 H9B . . 109.5 ?
    H9A C9 H9B . . 109.5 ?
    C7 C9 H9C . . 109.5 ?
    H9A C9 H9C . . 109.5 ?
    H9B C9 H9C . . 109.5 ?
    C8 C11 H11A . . 109.5 ?
    C8 C11 H11B . . 109.5 ?
    H11A C11 H11B . . 109.5 ?
    C8 C11 H11C . . 109.5 ?
    H11A C11 H11C . . 109.5 ?
    H11B C11 H11C . . 109.5 ?
    C14 C12 C13 . . 106.2(2) ?
    C14 C12 H12 . . 126.9 ?
    C13 C12 H12 . . 126.9 ?
    N6 C13 C12 . . 109.9(2) ?
    N6 C13 C15 . . 122.1(2) ?
    C12 C13 C15 . . 128.0(2) ?
    N7 C14 C12 . . 106.3(2) ?
    N7 C14 C16 . . 121.8(3) ?
    C12 C14 C16 . . 132.0(3) ?
    C13 C15 H15A . . 109.5 ?
    C13 C15 H15B . . 109.5 ?
    H15A C15 H15B . . 109.5 ?
    C13 C15 H15C . . 109.5 ?
    H15A C15 H15C . . 109.5 ?
    H15B C15 H15C . . 109.5 ?
    C14 C16 H16A . . 109.5 ?
    C14 C16 H16B . . 109.5 ?
    H16A C16 H16B . . 109.5 ?
    C14 C16 H16C . . 109.5 ?
    H16A C16 H16C . . 109.5 ?
    H16B C16 H16C . . 109.5 ?
    C19 C17 C18 . . 106.1(2) ?
    C19 C17 H17 . . 127.0 ?
    C18 C17 H17 . . 127.0 ?
    N8 C18 C17 . . 110.2(2) ?
    N8 C18 C20 . . 122.0(2) ?
    C17 C18 C20 . . 127.8(2) ?
    N9 C19 C17 . . 106.5(2) ?
    N9 C19 C21 . . 121.4(3) ?
    C17 C19 C21 . . 132.1(3) ?
    C18 C20 H20A . . 109.5 ?
    C18 C20 H20B . . 109.5 ?
    H20A C20 H20B . . 109.5 ?
    C18 C20 H20C . . 109.5 ?
    H20A C20 H20C . . 109.5 ?
    H20B C20 H20C . . 109.5 ?
    C19 C21 H21A . . 109.5 ?
    C19 C21 H21B . . 109.5 ?
    H21A C21 H21B . . 109.5 ?
    C19 C21 H21C . . 109.5 ?
    H21A C21 H21C . . 109.5 ?
    H21B C21 H21C . . 109.5 ?
    O2 C22 O1 . . 125.9(2) ?
    O2 C22 H22 . . 117.1 ?
    O1 C22 H22 . . 117.1 ?
    C22 O1 Cu1 . . 121.76(16) ?
loop_
    _geom_torsion_atom_site_label_1
    _geom_torsion_atom_site_label_2
    _geom_torsion_atom_site_label_3
    _geom_torsion_atom_site_label_4
    _geom_torsion_site_symmetry_1
    _geom_torsion_site_symmetry_2
    _geom_torsion_site_symmetry_3
    _geom_torsion_site_symmetry_4
    _geom_torsion
    _geom_torsion_publ_flag
    N3 Cu1 N1 C2 . . . . -61.4(2) ?
    N6 Cu1 N1 C2 . . . . 78.5(2) ?
    Cl1 Cu1 N1 C2 . . . . -166.9(2) ?
    N3 Cu1 N1 N2 . . . . 115.12(19) ?
    N6 Cu1 N1 N2 . . . . -105.02(19) ?
    Cl1 Cu1 N1 N2 . . . . 9.65(19) ?
    C2 N1 N2 C3 . . . . -0.6(3) ?
    Cu1 N1 N2 C3 . . . . -177.71(17) ?
    O1 Cu1 N3 C7 . . . . 128.2(3) ?
    N1 Cu1 N3 C7 . . . . -60.8(3) ?
    N6 Cu1 N3 C7 . . . . -152.3(2) ?
    Cl1 Cu1 N3 C7 . . . . 33.7(3) ?
    O1 Cu1 N3 N4 . . . . -49.16(18) ?
    N1 Cu1 N3 N4 . . . . 121.84(18) ?
    N6 Cu1 N3 N4 . . . . 30.4(2) ?
    Cl1 Cu1 N3 N4 . . . . -143.66(16) ?
    C7 N3 N4 C8 . . . . 0.7(3) ?
    Cu1 N3 N4 C8 . . . . 178.75(18) ?
    O1 Cu1 N6 C13 . . . . -125.8(3) ?
    N1 Cu1 N6 C13 . . . . 62.9(3) ?
    N3 Cu1 N6 C13 . . . . 154.0(2) ?
    Cl1 Cu1 N6 C13 . . . . -32.3(3) ?
    O1 Cu1 N6 N7 . . . . 45.19(18) ?
    N1 Cu1 N6 N7 . . . . -126.09(19) ?
    N3 Cu1 N6 N7 . . . . -35.0(2) ?
    Cl1 Cu1 N6 N7 . . . . 138.70(17) ?
    C13 N6 N7 C14 . . . . 0.1(3) ?
    Cu1 N6 N7 C14 . . . . -173.38(18) ?
    Cl2 Cu2 N8 C18 . . . . 117.9(3) ?
    Cl2 Cu2 N8 C18 3_767 . . . -62.1(3) ?
    Cl2 Cu2 N8 N9 . . . . -62.61(18) ?
    Cl2 Cu2 N8 N9 3_767 . . . 117.39(18) ?
    C18 N8 N9 C19 . . . . 0.0(3) ?
    Cu2 N8 N9 C19 . . . . -179.60(19) ?
    N2 N1 C2 C1 . . . . 0.3(3) ?
    Cu1 N1 C2 C1 . . . . 177.43(17) ?
    N2 N1 C2 C4 . . . . -178.4(2) ?
    Cu1 N1 C2 C4 . . . . -1.3(3) ?
    C3 C1 C2 N1 . . . . 0.0(3) ?
    C3 C1 C2 C4 . . . . 178.6(3) ?
    N1 N2 C3 C1 . . . . 0.6(3) ?
    N1 N2 C3 C5 . . . . 179.6(2) ?
    C2 C1 C3 N2 . . . . -0.4(3) ?
    C2 C1 C3 C5 . . . . -179.2(3) ?
    N4 N3 C7 C6 . . . . -0.2(3) ?
    Cu1 N3 C7 C6 . . . . -177.8(2) ?
    N4 N3 C7 C9 . . . . -179.3(2) ?
    Cu1 N3 C7 C9 . . . . 3.1(4) ?
    C8 C6 C7 N3 . . . . -0.2(3) ?
    C8 C6 C7 C9 . . . . 178.7(3) ?
    N3 N4 C8 C6 . . . . -0.8(3) ?
    N3 N4 C8 C11 . . . . 178.3(3) ?
    C7 C6 C8 N4 . . . . 0.6(3) ?
    C7 C6 C8 C11 . . . . -178.3(3) ?
    N7 N6 C13 C12 . . . . -0.3(3) ?
    Cu1 N6 C13 C12 . . . . 171.4(2) ?
    N7 N6 C13 C15 . . . . 178.8(2) ?
    Cu1 N6 C13 C15 . . . . -9.4(4) ?
    C14 C12 C13 N6 . . . . 0.4(3) ?
    C14 C12 C13 C15 . . . . -178.7(3) ?
    N6 N7 C14 C12 . . . . 0.1(3) ?
    N6 N7 C14 C16 . . . . -179.6(3) ?
    C13 C12 C14 N7 . . . . -0.3(3) ?
    C13 C12 C14 C16 . . . . 179.4(3) ?
    N9 N8 C18 C17 . . . . -0.2(3) ?
    Cu2 N8 C18 C17 . . . . 179.3(2) ?
    N9 N8 C18 C20 . . . . 178.3(2) ?
    Cu2 N8 C18 C20 . . . . -2.2(4) ?
    C19 C17 C18 N8 . . . . 0.2(3) ?
    C19 C17 C18 C20 . . . . -178.1(3) ?
    N8 N9 C19 C17 . . . . 0.2(3) ?
    N8 N9 C19 C21 . . . . -179.5(3) ?
    C18 C17 C19 N9 . . . . -0.2(3) ?
    C18 C17 C19 C21 . . . . 179.4(4) ?
    O2 C22 O1 Cu1 . . . . 165.4(2) ?
    N3 Cu1 O1 C22 . . . . -51.9(2) ?
    N6 Cu1 O1 C22 . . . . 167.6(2) ?
    Cl1 Cu1 O1 C22 . . . . 53.3(2) ?
loop_
    _geom_hbond_atom_site_label_D
    _geom_hbond_atom_site_label_H
    _geom_hbond_atom_site_label_A
    _geom_hbond_site_symmetry_A
    _geom_hbond_distance_DH
    _geom_hbond_distance_HA
    _geom_hbond_distance_DA
    _geom_hbond_angle_DHA
    N2 H2 Cl1 . 0.82(4) 2.74(4) 3.270(2) 124(3)
    N2 H2 Cl2 . 0.82(4) 2.66(4) 3.348(2) 143(3)
    N9 H9 Cl1 . 0.79(4) 2.30(4) 3.081(2) 168(4)
    N7 H7 O2 3_666 0.72(4) 2.19(4) 2.903(3) 170(4)
    N4 H4 O2 3_666 0.87(4) 1.98(4) 2.850(3) 176(4)
    N4 H4 O1 3_666 0.87(4) 2.59(4) 3.208(3) 128(3)
data_global
_journal_date_recd_electronic     2011-04-19
_journal_date_accepted     2011-05-01
_journal_name_full     'Acta Crystallographica, Section E'
_journal_year     2011
_journal_volume     67
_journal_issue      6
_journal_page_first     m732
_journal_page_last     m733
_journal_paper_category     QM
_journal_coeditor_code     CV5078
_publ_contact_author_name     'Igor Fritsky'
_publ_contact_author_address
;
National Taras Shevchenko University of Kyiv,
Department of Chemistry,
Volodymyrska str. 64, 01601 Kyiv, Ukraine
;
_publ_contact_author_email     mihaylichenko85@mail.ru
_publ_contact_author_fax      380442393393
_publ_contact_author_phone      380442393393
_publ_section_title
;\
Chloridotris(3,5-dimethyl-1<i>H</i>-pyrazole-\k<i>N</i>^2^)-(formato-\
\k<i>O</i>)copper(II)--dichloridobis(3,5-dimethyl-1<i>H</i>-pyrazole-\
\k<i>N</i>^2^)copper(II) (2/1)
;
loop_
    _publ_author_name
    _publ_author_footnote
    _publ_author_address
    'Yuliya M. Davydenko' .
;
Department of Chemistry
National Taras Shevchenko University
Volodymyrska Str. 64
01601 Kiev, Ukraine
;
    'Igor O. Fritsky' .
;
Department of Chemistry
National Taras Shevchenko University
Volodymyrska Str. 64
01601 Kiev, Ukraine
;
    'Vadim O. Pavlenko' .
;
Department of Chemistry
National Taras Shevchenko University
Volodymyrska Str. 64
01601 Kiev, Ukraine
;
    'Franc Meyer' .
;
Institut f\"ur Anorganische Chemie
Universit\"at G\"ottingen
Tammannstrasse 4
37077 G\"ottingen
Germany
;
    "Sebastian Dechert"
;c/o Prof. Franc Meyer.
;
;
Institut f\"ur Anorganische Chemie
Universit\"at G\"ottingen
Tammannstrasse 4
37077 G\"ottingen
Germany
;
