# Supplementary material for: Chloridotris(3,5-dimethyl-1H-pyrazole-κN 2)(formato-κO)copper(II)–dichlorido­bis(3,5-dimethyl-1H-pyrazole-κN 2)copper(II) (2/1)
Source: Acta Crystallogr Sect E Struct Rep Online. 2011 May 7;67(Pt 6):m732–3. doi: 10.1107/S1600536811016461 (PMC3120383; doi:10.1107/S1600536811016461)
Supplement: Supplementary file 2 [file e-67-0m732-Isup2.hkl]

# 
# h,k,l, Fc-squared, Fo-squared, sigma(Fo-squared) and status flag 
# 
data_I
_shelx_title ' n10 in P2(1)/c' 
_shelx_refln_list_code          4 
_shelx_F_calc_maximum      230.42 
_exptl_crystal_F_000      1234.00 
_reflns_d_resolution_high  0.7885 
 
loop_ 
 _symmetry_equiv_pos_as_xyz 
 'x, y, z' 
 '-x, y+1/2, -z+1/2' 
 '-x, -y, -z' 
 'x, -y-1/2, z-1/2' 
 
_cell_length_a    11.4457 
_cell_length_b    14.4720 
_cell_length_c    17.0313 
_cell_angle_alpha  90.000 
_cell_angle_beta  106.650 
_cell_angle_gamma  90.000 
 
_shelx_F_squared_multiplier     1.000 
 
loop_ 
 _refln_index_h 
 _refln_index_k 
 _refln_index_l 
 _refln_F_squared_calc 
 _refln_F_squared_meas 
 _refln_F_squared_sigma 
 _refln_observed_status 
   1   0   0     7480.18     5858.99    102.76 o 
   2   0   0      486.58      550.39     46.63 o 
   3   0   0     1041.24      652.30     32.14 o 
   4   0   0    41308.80    41158.96    349.88 o 
   5   0   0     2605.14     2396.00     38.72 o 
   6   0   0     2990.45     2730.77     38.11 o 
   7   0   0     6242.94     5656.59     46.36 o 
   8   0   0     5238.41     5444.86     60.94 o 
   9   0   0      239.13      204.38     29.98 o 
  10   0   0      172.65      171.07     30.68 o 
  11   0   0     3267.85     3354.15     73.67 o 
  12   0   0       19.46       28.51     32.54 o 
  13   0   0      472.71      435.89     35.82 o 
   1   1   0    10395.22    10332.01     72.98 o 
   2   1   0     2459.81     2527.26     35.05 o 
   3   1   0      854.17      850.46     23.96 o 
   4   1   0      268.73      272.98     20.70 o 
   5   1   0       31.65       28.93     17.99 o 
   6   1   0     2241.99     2155.42     25.05 o 
   7   1   0     2416.78     2570.09     29.26 o 
   8   1   0       42.89       37.83     19.93 o 
   9   1   0      320.81      297.21     23.15 o 
  10   1   0     2665.28     2667.21     39.45 o 
  11   1   0       33.56       46.84     22.24 o 
  12   1   0        2.41        5.72     24.19 o 
  13   1   0        0.06        0.51     25.32 o 
   0   2   0    36296.79    35819.24    438.40 o 
   1   2   0     3364.34     2968.51     31.93 o 
   2   2   0    31157.21    33717.42    191.11 o 
   3   2   0       92.17       55.55     17.86 o 
   4   2   0    11247.81    11331.04     83.04 o 
   5   2   0     5298.30     5324.82     39.00 o 
   6   2   0      405.82      561.78     19.25 o 
   7   2   0     4622.97     4427.23     35.01 o 
   8   2   0      398.87      405.42     21.50 o 
   9   2   0      490.03      521.40     22.04 o 
  10   2   0      577.60      590.76     25.68 o 
  11   2   0      771.98      810.19     24.90 o 
  12   2   0      173.62      218.52     24.82 o 
  13   2   0      264.11      218.17     26.14 o 
   1   3   0     7942.57     7876.01     57.32 o 
   2   3   0      706.86      808.79     20.73 o 
   3   3   0     8301.31     8284.47     53.15 o 
   4   3   0      346.64      333.13     17.52 o 
   5   3   0     3121.24     3288.34     26.01 o 
   6   3   0     1228.30     1079.76     21.18 o 
   7   3   0      217.69      214.34     19.08 o 
   8   3   0      476.85      481.90     21.45 o 
   9   3   0      938.28      918.18     21.58 o 
  10   3   0     2325.15     2299.04     24.97 o 
  11   3   0      763.32      737.77     25.21 o 
  12   3   0      389.81      391.82     26.61 o 
  13   3   0        3.03       33.51     28.67 o 
   0   4   0    24549.68    24882.18    179.74 o 
   1   4   0     1201.93     1227.46     22.67 o 
   2   4   0     7568.37     9134.99     41.76 o 
   3   4   0     1715.18     1806.68     21.18 o 
   4   4   0       14.08       33.38     16.93 o 
   5   4   0     7572.31     7914.90     38.12 o 
   6   4   0      351.70      265.25     18.70 o 
   7   4   0        0.29       12.17     18.67 o 
   8   4   0     1307.02     1177.48     23.01 o 
   9   4   0      169.57      169.48     19.73 o 
  10   4   0      765.36      773.75     22.68 o 
  11   4   0      315.16      315.05     25.09 o 
  12   4   0       72.90       87.50     24.77 o 
  13   4   0      222.66      239.13     27.48 o 
   1   5   0     7136.42     7120.02     33.14 o 
   2   5   0     3495.27     3690.95     26.54 o 
   3   5   0     8389.86     8320.39     31.79 o 
   4   5   0     1249.52     1019.73     19.48 o 
   5   5   0      761.03      643.75     17.47 o 
   6   5   0       12.79       12.07     17.07 o 
   7   5   0     1017.19      953.33     20.84 o 
   8   5   0     1609.22     1459.39     22.76 o 
   9   5   0      500.44      489.82     20.92 o 
  10   5   0     1182.63     1096.35     24.33 o 
  11   5   0      319.10      299.76     23.58 o 
  12   5   0      388.50      381.15     25.03 o 
  13   5   0       16.79       24.45     29.55 o 
   0   6   0      668.73      933.24     28.43 o 
   1   6   0     6627.30     5862.02     26.62 o 
   2   6   0     9921.40     9613.39     51.82 o 
   3   6   0      287.72      405.92     15.89 o 
   4   6   0        1.38       17.18     15.89 o 
   5   6   0     9207.32     8891.84     35.17 o 
   6   6   0     4820.61     4779.75     25.81 o 
   7   6   0      638.25      678.33     19.72 o 
   8   6   0      359.62      371.16     20.02 o 
   9   6   0     2466.13     2461.36     25.18 o 
  10   6   0     2248.25     2228.82     25.34 o 
  11   6   0      211.60      223.67     22.23 o 
  12   6   0        0.69       21.24     24.15 o 
  13   6   0      196.36      223.91     25.78 o 
   1   7   0       71.45      128.19     15.61 o 
   2   7   0     1011.15      900.68     18.35 o 
   3   7   0     1296.30     1221.80     18.53 o 
   4   7   0      128.82      176.46     15.54 o 
   5   7   0        9.31       34.19     16.52 o 
   6   7   0       68.41       71.54     17.47 o 
   7   7   0      108.56      113.05     18.61 o 
   8   7   0      334.26      315.08     21.28 o 
   9   7   0      246.52      257.08     20.79 o 
  10   7   0       95.54      114.55     21.34 o 
  11   7   0       36.17       29.56     21.93 o 
  12   7   0        0.38       12.06     23.53 o 
   0   8   0        4.95        4.07     26.13 o 
   1   8   0     4988.30     4270.56     24.91 o 
   2   8   0    10069.08    10080.85     40.68 o 
   3   8   0       46.41       49.59     16.97 o 
   4   8   0      537.73      546.60     17.46 o 
   5   8   0     7940.66     7807.98     36.71 o 
   6   8   0     4556.77     4621.88     25.26 o 
   7   8   0      150.54      152.79     17.80 o 
   8   8   0      559.01      554.87     19.04 o 
   9   8   0     1107.20     1134.30     23.25 o 
  10   8   0     1645.92     1554.86     25.44 o 
  11   8   0       41.06       59.59     22.97 o 
  12   8   0        7.83       23.03     24.19 o 
   1   9   0     2649.60     2462.23     21.39 o 
   2   9   0       56.26       85.50     16.82 o 
   3   9   0     1690.91     1574.96     19.25 o 
   4   9   0      588.16      599.92     17.35 o 
   5   9   0     1904.23     1986.22     20.92 o 
   6   9   0       16.61       14.10     17.60 o 
   7   9   0        8.07       22.56     18.26 o 
   8   9   0      297.76      350.25     19.70 o 
   9   9   0      464.04      496.43     22.17 o 
  10   9   0      597.66      563.61     22.89 o 
  11   9   0      185.34      158.91     23.95 o 
  12   9   0      564.78      524.38     26.16 o 
   0  10   0      275.95      301.38     23.64 o 
   1  10   0      647.55      738.36     17.59 o 
   2  10   0      446.10      512.25     17.31 o 
   3  10   0      187.88      212.96     16.01 o 
   4  10   0       66.75       37.89     15.81 o 
   5  10   0      175.49      178.33     17.19 o 
   6  10   0      220.48      225.27     19.48 o 
   7  10   0      175.32      159.13     18.09 o 
   8  10   0      366.42      298.12     18.92 o 
   9  10   0       69.32       69.67     20.87 o 
  10  10   0      391.92      393.43     22.08 o 
  11  10   0      106.25      101.57     24.89 o 
   1  11   0     3362.30     3449.65     22.51 o 
   2  11   0      112.93      120.71     17.50 o 
   3  11   0     2864.46     2684.69     23.24 o 
   4  11   0      944.98      923.72     17.92 o 
   5  11   0      244.32      223.65     17.06 o 
   6  11   0        5.26       19.87     17.79 o 
   7  11   0      451.95      452.21     20.01 o 
   8  11   0      378.43      353.87     21.11 o 
   9  11   0       61.16       67.22     22.73 o 
  10  11   0      212.85      229.09     24.99 o 
  11  11   0        1.86       29.33     24.56 o 
   0  12   0     2379.09     2284.40     39.91 o 
   1  12   0        1.41        6.35     17.26 o 
   2  12   0      972.13     1013.41     19.33 o 
   3  12   0     1505.68     1520.90     20.47 o 
   4  12   0      559.02      603.95     19.36 o 
   5  12   0      348.97      347.91     17.12 o 
   6  12   0      146.62      175.78     17.35 o 
   7  12   0     1218.38     1184.53     21.12 o 
   8  12   0      107.55      134.41     21.06 o 
   9  12   0        0.96        6.57     21.50 o 
  10  12   0       71.75       67.33     24.71 o 
   1  13   0      346.75      350.21     16.21 o 
   2  13   0      138.37      130.89     18.75 o 
   3  13   0      601.28      559.58     19.50 o 
   4  13   0      271.17      304.73     18.88 o 
   5  13   0        6.28       11.14     18.88 o 
   6  13   0       69.48       70.02     18.12 o 
   7  13   0       10.08       19.10     19.27 o 
   8  13   0       77.49       68.97     20.50 o 
   9  13   0       20.79       32.98     21.08 o 
   0  14   0     5947.07     5750.05     73.19 o 
   1  14   0      427.54      448.38     17.55 o 
   2  14   0        3.99        0.20     17.96 o 
   3  14   0      592.91      627.23     19.27 o 
   4  14   0     2157.94     2099.76     23.91 o 
   5  14   0        3.58       24.03     20.12 o 
   6  14   0       29.43       31.83     20.64 o 
   7  14   0      566.07      572.16     23.57 o 
   8  14   0      128.34      156.86     24.63 o 
   1  15   0        4.54       25.30     18.09 o 
   2  15   0        0.29        0.00     17.45 o 
   3  15   0       37.47       59.89     18.71 o 
   4  15   0      306.67      312.28     20.34 o 
   5  15   0       13.88       43.54     21.27 o 
   6  15   0      325.46      297.14     21.83 o 
   7  15   0      151.88      168.26     23.71 o 
   0  16   0     1395.41     1316.46     28.92 o 
   1  16   0        3.98        4.24     17.45 o 
   2  16   0        2.55       12.96     18.30 o 
   3  16   0      509.26      461.68     20.66 o 
   4  16   0      600.95      563.23     21.28 o 
   5  16   0      160.69      168.68     21.50 o 
   6  16   0        5.96       32.73     22.33 o 
   1  17   0      109.19      117.67     18.96 o 
   2  17   0      467.07      422.28     19.99 o 
   3  17   0       88.36      101.33     18.68 o 
   4  17   0       88.49       82.41     20.87 o 
   5  17   0       77.54       50.40     21.67 o 
   0  18   0       27.54       39.19     28.15 o 
   1  18   0       62.28       65.25     19.61 o 
   2  18   0        4.54       -1.26     20.23 o 
 -14   1   1      460.33      383.07     29.00 o 
 -13   1   1      441.26      453.71     27.38 o 
 -12   1   1     2946.03     2830.58     31.96 o 
 -11   1   1      300.93      304.90     24.61 o 
 -10   1   1      207.95      214.87     23.62 o 
  -9   1   1     1314.88     1394.07     24.26 o 
  -8   1   1     1092.27     1022.56     21.04 o 
  -7   1   1     2004.92     2109.52     23.70 o 
  -6   1   1    10352.42    10244.62    111.40 o 
  -5   1   1    29561.38    29220.85    210.25 o 
  -4   1   1      453.46      671.29     20.06 o 
  -3   1   1      545.20      603.14     21.24 o 
  -2   1   1     7801.92     7155.12     45.95 o 
  -1   1   1    52912.20    50838.65    319.77 o 
   0   1   1     1066.80     1338.46     31.11 o 
   1   1   1     2304.88     2877.38     36.85 o 
   2   1   1     9958.89     9220.33     49.62 o 
   3   1   1    10013.26     9521.88     46.20 o 
   4   1   1     1730.44     1619.20     25.31 o 
   5   1   1     2087.03     1958.27     24.57 o 
   6   1   1    12297.02    12040.79     75.67 o 
   7   1   1       50.23       30.20     19.01 o 
   8   1   1       36.36       99.41     22.06 o 
   9   1   1     1054.12     1060.38     25.27 o 
  10   1   1      781.62      804.85     24.22 o 
  11   1   1       21.89       44.04     24.73 o 
  12   1   1      240.76      234.47     24.80 o 
  13   1   1      735.11      665.28     26.59 o 
 -13   2   1        9.36        7.00     26.73 o 
 -12   2   1      198.94      187.54     24.56 o 
 -11   2   1     1259.50     1215.63     27.05 o 
 -10   2   1      802.13      851.67     22.57 o 
  -9   2   1       58.39       47.44     19.82 o 
  -8   2   1     3923.87     3875.03     49.57 o 
  -7   2   1     2313.08     2219.37     24.41 o 
  -6   2   1     2107.89     2276.89     24.28 o 
  -5   2   1      479.53      517.16     18.80 o 
  -4   2   1     8459.98     7625.51     57.21 o 
  -3   2   1     4019.74     4256.52     30.43 o 
  -2   2   1     2425.42     2674.47     28.21 o 
  -1   2   1      800.66     1000.53     24.73 o 
   0   2   1    21068.29    19737.73    116.64 o 
   1   2   1     2170.57     2657.37     32.94 o 
   2   2   1     1624.19     1771.94     26.51 o 
   3   2   1     5486.82     5557.96     34.74 o 
   4   2   1      116.35       90.87     18.66 o 
   5   2   1     6810.82     6590.48     51.57 o 
   6   2   1      872.57      806.15     20.84 o 
   7   2   1      552.33      529.64     21.22 o 
   8   2   1        1.88        9.73     19.14 o 
   9   2   1     2122.89     2132.83     29.67 o 
  10   2   1       27.52       32.37     22.04 o 
  11   2   1       18.74       38.38     22.23 o 
  12   2   1      559.52      533.13     26.71 o 
  13   2   1      518.79      481.86     26.84 o 
 -13   3   1      275.20      299.97     27.16 o 
 -12   3   1      708.63      737.22     26.11 o 
 -11   3   1      276.23      285.58     22.62 o 
 -10   3   1       47.66       83.86     21.13 o 
  -9   3   1      447.72      438.78     20.57 o 
  -8   3   1      871.17      931.27     21.27 o 
  -7   3   1      139.92       86.41     19.07 o 
  -6   3   1     4873.99     4836.03     50.43 o 
  -5   3   1     2451.39     2263.19     23.17 o 
  -4   3   1     3581.66     3960.74     30.43 o 
  -3   3   1    11339.07    12978.95     76.92 o 
  -2   3   1     2532.96     2400.68     25.06 o 
  -1   3   1     6465.48     6272.27     38.00 o 
   0   3   1      326.80      262.32     22.33 o 
   1   3   1       47.63       28.77     19.15 o 
   2   3   1      323.51      283.67     18.76 o 
   3   3   1       18.65       31.81     18.01 o 
   4   3   1     1676.55     1624.85     21.42 o 
   5   3   1      193.57      280.28     18.14 o 
   6   3   1      496.40      492.79     20.02 o 
   7   3   1      477.54      497.23     20.16 o 
   8   3   1      517.90      493.62     20.25 o 
   9   3   1      466.33      515.57     20.50 o 
  10   3   1      191.48      234.90     22.26 o 
  11   3   1      154.19      174.75     25.90 o 
  12   3   1       14.61       38.51     26.93 o 
  13   3   1      269.59      270.15     26.47 o 
 -13   4   1      366.90      345.95     27.61 o 
 -12   4   1      271.22      264.67     22.26 o 
 -11   4   1      255.11      269.07     20.93 o 
 -10   4   1     1301.33     1361.57     23.59 o 
  -9   4   1     2030.48     2084.27     23.79 o 
  -8   4   1     3047.65     3153.44     24.91 o 
  -7   4   1      102.25      152.98     18.01 o 
  -6   4   1     4139.90     4049.88     40.49 o 
  -5   4   1      495.67      507.87     18.06 o 
  -4   4   1    12018.98    12576.42     54.41 o 
  -3   4   1     2750.73     2787.90     22.91 o 
  -2   4   1    15086.11    14683.23     60.47 o 
  -1   4   1    53091.75    55147.69    254.47 o 
   0   4   1       25.80       59.26     18.85 o 
   1   4   1      358.01      516.94     18.44 o 
   2   4   1     6674.75     6710.09     33.60 o 
   3   4   1     9699.08     9810.07     68.31 o 
   4   4   1     2714.47     2887.31     23.04 o 
   5   4   1    12119.41    12511.63     68.49 o 
   6   4   1      436.61      429.33     18.96 o 
   7   4   1     3094.21     3097.45     26.54 o 
   8   4   1       89.90       90.31     19.75 o 
   9   4   1      143.64      163.43     20.13 o 
  10   4   1       65.64       80.09     21.59 o 
  11   4   1      503.43      506.28     23.62 o 
  12   4   1       10.22       29.23     25.10 o 
  13   4   1       59.73       43.28     25.25 o 
 -13   5   1        0.69       15.23     24.92 o 
 -12   5   1      101.60      120.81     24.69 o 
 -11   5   1     1217.26     1238.85     24.31 o 
 -10   5   1      575.12      588.01     21.15 o 
  -9   5   1      261.46      289.62     20.39 o 
  -8   5   1        4.60       33.23     18.67 o 
  -7   5   1     5086.41     4658.73     36.63 o 
  -6   5   1     4228.09     4213.66     30.25 o 
  -5   5   1     1065.36     1188.31     19.34 o 
  -4   5   1        5.89       11.47     15.84 o 
  -3   5   1     3380.21     2979.53     22.58 o 
  -2   5   1      303.38      241.61     16.23 o 
  -1   5   1     2945.09     2929.11     24.19 o 
   0   5   1      805.87      662.90     18.36 o 
   1   5   1     1089.97      886.76     20.26 o 
   2   5   1      100.67      186.33     16.39 o 
   3   5   1      204.40      285.78     16.40 o 
   4   5   1    11336.60    11200.24     61.55 o 
   5   5   1     1152.99     1104.48     19.30 o 
   6   5   1      539.04      558.96     18.56 o 
   7   5   1      361.74      364.20     20.09 o 
   8   5   1     3676.53     3598.47     26.54 o 
   9   5   1      680.81      699.87     21.53 o 
  10   5   1      239.18      211.43     21.66 o 
  11   5   1        6.57       20.87     24.05 o 
  12   5   1      358.65      366.40     25.46 o 
  13   5   1        2.40       23.38     27.92 o 
 -13   6   1       44.25       63.18     25.06 o 
 -12   6   1       26.93       20.35     23.16 o 
 -11   6   1       10.76       19.00     21.85 o 
 -10   6   1     1284.75     1248.75     23.35 o 
  -9   6   1     1848.22     1696.32     25.55 o 
  -8   6   1       27.87       30.31     18.75 o 
  -7   6   1      140.02      160.21     18.67 o 
  -6   6   1     3331.40     3257.81     22.97 o 
  -5   6   1     1600.62     1751.54     19.64 o 
  -4   6   1        1.23        8.22     15.07 o 
  -3   6   1      509.25      758.16     16.48 o 
  -2   6   1     4075.61     3982.41     35.55 o 
  -1   6   1     3110.75     3302.69     23.40 o 
   0   6   1       40.54       84.38     16.56 o 
   1   6   1      320.23      276.08     17.39 o 
   2   6   1       66.36       94.33     16.01 o 
   3   6   1      133.98       95.99     16.20 o 
   4   6   1       80.75       66.24     16.24 o 
   5   6   1      440.38      460.14     17.27 o 
   6   6   1      214.19      224.42     18.32 o 
   7   6   1       20.94       32.78     18.54 o 
   8   6   1      208.74      222.96     20.31 o 
   9   6   1       62.16       80.69     20.45 o 
  10   6   1      134.08      132.75     21.72 o 
  11   6   1      294.01      293.41     24.06 o 
  12   6   1       30.64       52.27     23.93 o 
 -13   7   1       45.95       44.15     67.30 o 
 -12   7   1       12.15       30.71     23.36 o 
 -11   7   1     1201.06     1165.08     24.13 o 
 -10   7   1     1763.47     1683.11     24.51 o 
  -9   7   1     1121.31     1122.44     22.49 o 
  -8   7   1      233.60      224.40     19.68 o 
  -7   7   1     9344.01     9624.57     58.45 o 
  -6   7   1     3597.26     3459.26     37.74 o 
  -5   7   1      306.98      335.52     16.48 o 
  -4   7   1      955.39      880.53     17.88 o 
  -3   7   1     9152.14     8389.70     30.04 o 
  -2   7   1     7513.11     7472.60     44.19 o 
  -1   7   1     8219.84     9179.81     29.51 o 
   0   7   1     6372.81     5654.92     49.32 o 
   1   7   1    14307.28    14056.59    100.49 o 
   2   7   1      206.73      288.14     16.61 o 
   3   7   1      944.68      822.54     17.91 o 
   4   7   1    13883.10    13083.85     53.05 o 
   5   7   1     4840.05     4150.52     31.55 o 
   6   7   1     1129.96     1190.02     19.89 o 
   7   7   1      741.02      771.67     19.10 o 
   8   7   1     3856.25     3763.01     30.16 o 
   9   7   1      874.61      879.16     22.52 o 
  10   7   1      193.93      143.56     21.91 o 
  11   7   1      453.04      458.32     23.41 o 
  12   7   1      906.37      837.52     25.90 o 
 -12   8   1        2.67        8.48     23.03 o 
 -11   8   1       30.02       46.47     22.32 o 
 -10   8   1      683.81      719.33     23.25 o 
  -9   8   1      679.52      645.14     21.44 o 
  -8   8   1       35.55       46.86     19.52 o 
  -7   8   1      270.62      269.34     17.99 o 
  -6   8   1      966.67      959.65     19.30 o 
  -5   8   1       13.02       34.17     15.42 o 
  -4   8   1       29.78       37.24     15.80 o 
  -3   8   1     3756.91     3631.60     23.18 o 
  -2   8   1     1472.69     1630.65     19.51 o 
  -1   8   1     1886.38     2145.84     22.56 o 
   0   8   1     1263.23     1209.70     18.64 o 
   1   8   1     1325.03     1237.94     18.71 o 
   2   8   1     3547.18     3756.72     25.12 o 
   3   8   1      530.99      549.96     17.48 o 
   4   8   1      410.79      421.83     17.24 o 
   5   8   1      416.50      384.82     17.96 o 
   6   8   1      216.99      234.84     17.53 o 
   7   8   1        3.08       30.66     18.75 o 
   8   8   1       56.53       67.00     18.49 o 
   9   8   1      423.21      444.47     22.54 o 
  10   8   1      691.72      702.44     23.87 o 
  11   8   1      531.26      553.48     24.20 o 
  12   8   1        4.36        5.07     25.42 o 
 -12   9   1        6.34       16.85     24.28 o 
 -11   9   1      348.59      351.90     22.90 o 
 -10   9   1      365.65      361.66     21.52 o 
  -9   9   1       60.61       66.38     21.60 o 
  -8   9   1        0.77       16.74     17.57 o 
  -7   9   1     2430.60     2497.56     22.27 o 
  -6   9   1      701.52      691.56     18.35 o 
  -5   9   1       15.59       32.09     16.14 o 
  -4   9   1      208.98      202.18     16.69 o 
  -3   9   1     2310.54     2161.83     21.15 o 
  -2   9   1     1060.61     1026.30     16.64 o 
  -1   9   1     1185.15     1169.57     18.64 o 
   0   9   1      145.39      167.93     16.05 o 
   1   9   1     2832.36     2466.64     21.12 o 
   2   9   1      813.30      825.35     18.33 o 
   3   9   1     1381.30     1422.50     17.93 o 
   4   9   1     5766.25     5931.29     26.07 o 
   5   9   1      896.35      763.78     19.08 o 
   6   9   1        4.57       15.02     18.95 o 
   7   9   1      258.81      255.12     18.16 o 
   8   9   1     2758.39     2639.49     24.18 o 
   9   9   1     1318.88     1252.03     23.60 o 
  10   9   1        2.33       24.00     22.84 o 
  11   9   1      167.37      161.85     23.37 o 
 -11  10   1       81.33       91.48     24.03 o 
 -10  10   1      546.56      565.66     22.70 o 
  -9  10   1      607.89      583.79     21.33 o 
  -8  10   1      910.89      873.57     20.52 o 
  -7  10   1      388.08      388.58     18.11 o 
  -6  10   1     1106.87     1057.37     19.15 o 
  -5  10   1      155.13      174.94     17.39 o 
  -4  10   1     2356.89     2383.50     24.66 o 
  -3  10   1     2720.27     2806.58     24.22 o 
  -2  10   1     3741.37     3794.48     21.91 o 
  -1  10   1       32.69       66.37     16.08 o 
   0  10   1     2828.40     2818.53     21.57 o 
   1  10   1     1042.10     1042.96     18.61 o 
   2  10   1     3531.22     3572.86     23.79 o 
   3  10   1     2191.23     2224.26     21.21 o 
   4  10   1      238.54      260.81     16.77 o 
   5  10   1      463.50      489.16     18.25 o 
   6  10   1        0.80        9.83     17.96 o 
   7  10   1     1390.24     1461.32     21.72 o 
   8  10   1        9.80        2.04     20.19 o 
   9  10   1      197.05      202.05     21.49 o 
  10  10   1      364.64      330.40     22.63 o 
  11  10   1      626.38      615.85     25.92 o 
 -11  11   1       18.56       27.46     24.59 o 
 -10  11   1       24.42       13.18     21.55 o 
  -9  11   1      111.23      142.19     19.89 o 
  -8  11   1      560.27      579.54     20.10 o 
  -7  11   1       17.51       21.90     18.61 o 
  -6  11   1     1465.58     1474.55     19.84 o 
  -5  11   1       96.55      105.10     17.18 o 
  -4  11   1      180.64      227.32     16.51 o 
  -3  11   1       26.65       36.31     16.40 o 
  -2  11   1      800.19      822.49     18.49 o 
  -1  11   1     2273.86     2312.37     21.23 o 
   0  11   1      701.51      785.09     17.10 o 
   1  11   1      908.86      819.78     17.82 o 
   2  11   1      724.84      732.27     18.42 o 
   3  11   1      237.72      251.39     17.91 o 
   4  11   1        2.82        8.72     18.47 o 
   5  11   1      230.74      203.77     17.46 o 
   6  11   1       44.28       75.03     17.06 o 
   7  11   1      287.11      271.29     18.97 o 
   8  11   1        0.04        2.20     19.92 o 
   9  11   1      204.32      244.24     21.93 o 
  10  11   1      205.28      242.81     25.76 o 
 -10  12   1       72.35       63.91     23.33 o 
  -9  12   1       32.27       50.24     21.19 o 
  -8  12   1      439.61      441.03     21.32 o 
  -7  12   1      128.63      143.59     20.46 o 
  -6  12   1      210.04      182.88     18.36 o 
  -5  12   1      196.47      198.18     17.20 o 
  -4  12   1      939.36      979.82     18.29 o 
  -3  12   1      167.77      159.63     18.56 o 
  -2  12   1      306.19      328.39     18.24 o 
  -1  12   1      604.46      647.31     18.39 o 
   0  12   1     1951.03     1941.74     19.15 o 
   1  12   1      187.37      191.60     15.91 o 
   2  12   1     1464.11     1456.49     21.28 o 
   3  12   1       86.59       98.92     17.69 o 
   4  12   1      313.08      307.48     18.81 o 
   5  12   1      225.39      223.27     18.82 o 
   6  12   1      133.41      132.68     18.93 o 
   7  12   1        2.72       19.68     18.52 o 
   8  12   1      243.06      257.35     21.47 o 
   9  12   1      261.34      264.82     23.23 o 
  10  12   1       34.41       12.38     25.54 o 
  -9  13   1      565.79      558.98     23.55 o 
  -8  13   1      365.71      359.13     20.00 o 
  -7  13   1      275.36      258.65     19.09 o 
  -6  13   1      220.04      230.82     17.84 o 
  -5  13   1     1856.42     1880.19     29.38 o 
  -4  13   1       66.19       67.06     18.65 o 
  -3  13   1       25.92       37.71     17.35 o 
  -2  13   1     2472.50     2478.10     28.85 o 
  -1  13   1     2136.77     2159.79     21.18 o 
   0  13   1      257.88      276.08     16.35 o 
   1  13   1      597.33      576.85     16.98 o 
   2  13   1     2315.73     2301.75     22.03 o 
   3  13   1     1012.60     1064.24     19.71 o 
   4  13   1        1.89        5.15     18.64 o 
   5  13   1       58.04       55.16     20.42 o 
   6  13   1     1649.65     1655.44     26.36 o 
   7  13   1       28.88       36.99     21.42 o 
   8  13   1        9.28       36.22     24.55 o 
   9  13   1      117.02      168.98     24.28 o 
  -9  14   1       32.28       43.47     21.83 o 
  -8  14   1       65.13       81.19     20.06 o 
  -7  14   1        4.64      -11.79     19.23 o 
  -6  14   1       14.47       33.38     20.65 o 
  -5  14   1       71.55       73.57     19.37 o 
  -4  14   1       44.28       48.54     19.94 o 
  -3  14   1       91.85      100.84     18.26 o 
  -2  14   1      182.34      173.25     18.17 o 
  -1  14   1       97.53       99.03     16.94 o 
   0  14   1        0.23       22.50     16.48 o 
   1  14   1       87.82       98.97     16.33 o 
   2  14   1        3.27        7.12     16.57 o 
   3  14   1      221.67      212.23     19.64 o 
   4  14   1       57.28       68.30     19.62 o 
   5  14   1      237.39      232.98     21.20 o 
   6  14   1       36.36       47.90     21.41 o 
   7  14   1      298.24      285.99     25.38 o 
   8  14   1       29.24       39.53     24.90 o 
  -8  15   1      218.42      187.93     24.97 o 
  -7  15   1       59.98       54.18     21.67 o 
  -6  15   1      346.19      333.35     20.88 o 
  -5  15   1      786.42      787.54     22.23 o 
  -4  15   1        0.59       19.78     19.31 o 
  -3  15   1      112.90      103.42     19.90 o 
  -2  15   1      784.18      796.89     20.25 o 
  -1  15   1     2471.47     2434.30     21.68 o 
   0  15   1       47.93       47.60     16.84 o 
   1  15   1        1.05       10.00     16.77 o 
   2  15   1      946.32      983.35     19.97 o 
   3  15   1     1774.62     1671.54     23.07 o 
   4  15   1        8.89       11.10     19.60 o 
   5  15   1      196.84      218.91     20.72 o 
   6  15   1      797.39      751.17     24.46 o 
   7  15   1      131.58      128.05     26.56 o 
  -6  16   1      215.52      188.43     22.11 o 
  -5  16   1        0.61       -1.59     21.97 o 
  -4  16   1      296.24      349.01     20.89 o 
  -3  16   1       14.58       44.96     19.74 o 
  -2  16   1       10.16        3.23     17.65 o 
  -1  16   1      377.72      373.19     19.27 o 
   0  16   1      215.70      222.47     17.36 o 
   1  16   1      369.61      384.91     18.48 o 
   2  16   1      175.44      157.21     18.41 o 
   3  16   1      477.57      441.02     18.88 o 
   4  16   1        8.71       36.59     20.79 o 
   5  16   1      830.95      744.00     23.76 o 
   6  16   1      120.63      130.11     23.87 o 
  -5  17   1        7.43       41.47     22.09 o 
  -4  17   1        0.44       10.94     20.70 o 
  -3  17   1        7.19       21.22     19.28 o 
  -2  17   1       32.48       32.17     18.45 o 
  -1  17   1       36.89       51.48     18.88 o 
   0  17   1       11.10       15.12     18.74 o 
   1  17   1       47.19       52.30     18.81 o 
   2  17   1       96.97      119.53     19.10 o 
   3  17   1       15.76       24.77     19.44 o 
   4  17   1       30.33       30.78     20.54 o 
  -2  18   1      126.20      111.55     20.94 o 
  -1  18   1       12.17       36.27     20.51 o 
   0  18   1        6.19        4.25     19.90 o 
   1  18   1      249.05      241.48     19.44 o 
   2  18   1       89.73       39.97     20.67 o 
 -14   0   2      535.42      457.13     38.09 o 
 -13   0   2      231.90      184.65     37.74 o 
 -12   0   2      151.22      150.61     35.86 o 
 -11   0   2       18.89       32.18     33.92 o 
 -10   0   2      322.59      343.64     31.08 o 
  -9   0   2     1376.43     1456.60     98.25 o 
  -8   0   2       69.43       59.10     29.04 o 
  -7   0   2     9019.01     8609.25    185.26 o 
  -6   0   2     7387.41     6852.86    104.04 o 
  -5   0   2      195.60      231.02     26.22 o 
  -4   0   2     1903.75     1778.11     32.93 o 
  -3   0   2      258.52      185.50     26.74 o 
  -2   0   2      162.72       91.16     27.14 o 
  -1   0   2    15032.62    15881.80    182.75 o 
   0   0   2    15037.27    13324.08    132.60 o 
   1   0   2    24109.76    23926.39    213.79 o 
   2   0   2    10996.90    10144.11     81.68 o 
   3   0   2     5724.35     5484.18     52.03 o 
   4   0   2      258.41      106.12     24.89 o 
   5   0   2     3657.30     2844.72     37.51 o 
   6   0   2     1210.56     1074.96     36.87 o 
   7   0   2      169.54      232.89     31.46 o 
   8   0   2    10464.20    10517.48     95.60 o 
   9   0   2     4491.99     4437.82     47.56 o 
  10   0   2       55.10       56.96     30.44 o 
  11   0   2       10.58       32.05     35.02 o 
  12   0   2     2824.12     2779.40     45.67 o 
  13   0   2      390.91      379.95     39.89 o 
 -14   1   2       13.69       16.82     25.54 o 
 -13   1   2       20.59       55.91     27.23 o 
 -12   1   2      375.54      376.72     24.30 o 
 -11   1   2       17.28       37.33     22.80 o 
 -10   1   2      720.39      677.38     22.74 o 
  -9   1   2     1660.33     1599.41     24.46 o 
  -8   1   2       13.90       17.20     18.93 o 
  -7   1   2      222.68      222.91     17.95 o 
  -6   1   2     1016.00     1011.09     19.93 o 
  -5   1   2     4593.44     4380.73     35.99 o 
  -4   1   2     4834.73     5082.30     36.25 o 
  -3   1   2      309.32      284.21     21.39 o 
  -2   1   2      516.22      503.65     23.53 o 
  -1   1   2     3254.89     3348.10     38.02 o 
   0   1   2    16842.57    17049.00     72.26 o 
   1   1   2      223.96      228.79     23.16 o 
   2   1   2     6277.64     6095.77     39.16 o 
   3   1   2      171.34      198.69     18.52 o 
   4   1   2     1447.44     1490.18     21.72 o 
   5   1   2      688.28      823.33     21.20 o 
   6   1   2     1087.23     1108.63     22.92 o 
   7   1   2      294.16      355.96     22.12 o 
   8   1   2      990.48     1059.90     26.37 o 
   9   1   2        6.68       10.20     21.82 o 
  10   1   2       77.27      102.81     25.22 o 
  11   1   2      854.45      835.68     25.71 o 
  12   1   2       39.12       47.84     25.91 o 
  13   1   2       19.32        8.73     29.01 o 
 -14   2   2      493.19      456.33     27.05 o 
 -13   2   2      550.33      585.10     26.41 o 
 -12   2   2      199.69      199.99     24.34 o 
 -11   2   2      303.56      312.25     22.10 o 
 -10   2   2       19.57       32.13     20.01 o 
  -9   2   2      212.63      226.28     19.95 o 
  -8   2   2       95.75       71.12     19.00 o 
  -7   2   2     2088.03     1988.48     26.55 o 
  -6   2   2     1747.11     1619.86     20.43 o 
  -5   2   2     1187.44     1520.73     20.50 o 
  -4   2   2      683.74      582.59     19.68 o 
  -3   2   2    12778.83    12545.48     47.47 o 
  -2   2   2     3755.22     3658.87     29.72 o 
  -1   2   2      222.99      180.71     20.06 o 
   0   2   2    25801.83    24997.53    146.75 o 
   1   2   2     7783.00     7383.60     48.87 o 
   2   2   2      579.58      482.13     19.91 o 
   3   2   2     3401.55     3359.10     27.84 o 
   4   2   2     1027.72      837.87     20.24 o 
   5   2   2     6608.53     6885.67     35.75 o 
   6   2   2      312.03      376.01     20.22 o 
   7   2   2      319.37      321.52     20.18 o 
   8   2   2     5564.10     5438.97     32.53 o 
   9   2   2      245.28      248.13     23.06 o 
  10   2   2      245.68      245.21     24.37 o 
  11   2   2      126.39      120.69     23.77 o 
  12   2   2      644.85      645.31     26.93 o 
  13   2   2       62.27       77.81     29.21 o 
 -14   3   2       70.55       98.73     50.86 o 
 -13   3   2      582.15      570.79     25.81 o 
 -12   3   2        4.51        0.69     24.52 o 
 -11   3   2      267.79      282.95     22.56 o 
 -10   3   2      464.78      467.77     21.13 o 
  -9   3   2     3191.11     3279.18     26.99 o 
  -8   3   2      905.86      934.48     21.53 o 
  -7   3   2     2732.95     2757.03     23.01 o 
  -6   3   2     1543.81     1391.47     20.70 o 
  -5   3   2     6710.41     6687.66     38.22 o 
  -4   3   2      290.86      242.02     16.70 o 
  -3   3   2      128.77      164.34     17.14 o 
  -1   3   2     1264.17     1206.00     21.48 o 
   0   3   2      942.67     1030.56     23.25 o 
   1   3   2       97.47       82.88     21.33 o 
   2   3   2    18002.86    18151.25    128.43 o 
   3   3   2      931.75      842.95     19.62 o 
   4   3   2     1431.41     1560.04     22.12 o 
   5   3   2      199.08      182.69     19.47 o 
   6   3   2     5853.15     5977.07     40.26 o 
   7   3   2     1648.68     1599.03     22.87 o 
   8   3   2     1397.58     1408.49     23.75 o 
   9   3   2      877.30      903.27     22.04 o 
  10   3   2       20.18        9.01     22.91 o 
  11   3   2      206.77      242.41     26.77 o 
  12   3   2       97.53      136.70     26.08 o 
  13   3   2      241.90      228.58     28.34 o 
 -13   4   2      177.88      238.36     25.48 o 
 -12   4   2     1399.39     1385.45     26.27 o 
 -11   4   2      406.85      428.64     21.24 o 
 -10   4   2      228.14      202.52     20.81 o 
  -9   4   2     1677.73     1664.94     22.52 o 
  -8   4   2     3403.94     3417.02     25.06 o 
  -7   4   2     2612.62     2519.95     22.73 o 
  -6   4   2       15.93       16.83     17.13 o 
  -5   4   2      608.99      530.04     18.01 o 
  -4   4   2    10027.50     9862.68     61.87 o 
  -3   4   2       31.40        5.91     15.90 o 
  -2   4   2      272.93      267.08     16.72 o 
  -1   4   2     1671.96     1461.98     21.17 o 
   0   4   2      229.36      315.79     19.03 o 
   1   4   2       23.11       10.39     19.06 o 
   2   4   2       13.84       52.55     17.52 o 
   3   4   2     5451.47     5103.22     35.28 o 
   4   4   2      899.62     1050.56     19.47 o 
   5   4   2     1138.43     1186.36     20.09 o 
   6   4   2       35.62       51.52     17.88 o 
   7   4   2     1692.08     1669.49     23.08 o 
   8   4   2       65.90       65.44     19.43 o 
   9   4   2       13.52       14.57     20.39 o 
  10   4   2        7.13       -3.94     21.39 o 
  11   4   2        1.37       11.82     23.89 o 
  12   4   2       90.65      120.36     26.06 o 
  13   4   2       85.93       97.43     27.80 o 
 -13   5   2        3.04        9.83     23.66 o 
 -12   5   2      165.28      137.09     22.31 o 
 -11   5   2      365.45      422.68     22.40 o 
 -10   5   2       44.25       61.98     19.87 o 
  -9   5   2      285.05      292.56     20.67 o 
  -8   5   2      379.81      372.23     20.16 o 
  -7   5   2     4902.34     4947.31     27.30 o 
  -6   5   2     2199.63     2238.81     22.87 o 
  -5   5   2      164.97      157.64     16.15 o 
  -4   5   2     7179.91     7941.28     38.98 o 
  -3   5   2     2729.87     2473.20     21.29 o 
  -2   5   2      404.05      372.02     16.62 o 
  -1   5   2     1664.68     1557.07     20.69 o 
   0   5   2    10081.39    10490.99     46.13 o 
   1   5   2     1225.71     1396.14     22.38 o 
   2   5   2     5472.48     6050.55     51.07 o 
   3   5   2       20.24       13.35     17.05 o 
   4   5   2     7530.11     8009.48     38.10 o 
   5   5   2       13.47       23.74     17.38 o 
   6   5   2     4151.88     4188.19     26.10 o 
   7   5   2      449.87      430.11     20.63 o 
   8   5   2        4.14        8.50     21.01 o 
   9   5   2      881.07      884.57     23.57 o 
  10   5   2      424.64      468.11     22.37 o 
  11   5   2      128.90      130.74     24.00 o 
  12   5   2       16.95       44.79     27.38 o 
 -13   6   2      132.24      155.92     24.68 o 
 -12   6   2     1353.37     1330.94     25.64 o 
 -11   6   2       35.21       55.74     22.01 o 
 -10   6   2      326.63      319.51     21.31 o 
  -9   6   2       19.99       15.05     19.46 o 
  -8   6   2     3592.41     3726.93     31.66 o 
  -7   6   2      550.82      513.39     18.72 o 
  -6   6   2      267.26      293.47     16.36 o 
  -5   6   2      945.43      753.87     17.46 o 
  -4   6   2     9241.23     9636.20     46.15 o 
  -3   6   2        1.57       31.99     14.48 o 
  -2   6   2      697.07      528.30     15.11 o 
  -1   6   2     5037.09     4183.45     31.27 o 
   0   6   2     1427.29     1202.08     18.33 o 
   1   6   2      525.91      549.66     18.64 o 
   2   6   2      837.10      651.37     19.13 o 
   3   6   2    25657.41    25130.50    133.01 o 
   4   6   2     1393.19     1415.39     20.54 o 
   5   6   2      245.24      238.13     17.99 o 
   6   6   2     1292.14     1222.28     20.78 o 
   7   6   2     5755.06     5605.83     32.36 o 
   8   6   2       80.82       81.27     20.00 o 
   9   6   2       28.21       42.34     20.65 o 
  10   6   2     1919.31     1887.54     34.68 o 
  11   6   2      973.50      978.45     25.11 o 
  12   6   2       62.90       47.67     28.05 o 
 -13   7   2        0.48        4.91     24.40 o 
 -12   7   2       16.87       21.93     22.95 o 
 -11   7   2       11.50       40.97     21.87 o 
 -10   7   2       12.39       35.78     21.20 o 
  -9   7   2      153.67      140.08     19.95 o 
  -8   7   2       18.97       35.88     19.08 o 
  -7   7   2      169.60      185.75     17.93 o 
  -6   7   2      644.50      659.00     17.98 o 
  -5   7   2        1.62       18.90     15.98 o 
  -4   7   2      754.70      748.27     16.42 o 
  -3   7   2     2504.19     2624.30     20.30 o 
  -2   7   2      560.02      527.70     16.89 o 
  -1   7   2       66.25       48.97     15.75 o 
   0   7   2     2618.15     2638.55     22.01 o 
   1   7   2     2952.38     3086.15     26.78 o 
   2   7   2       23.70       27.29     16.91 o 
   3   7   2        8.54       20.09     15.73 o 
   4   7   2      233.80      228.83     16.83 o 
   5   7   2        2.63       13.89     17.53 o 
   6   7   2       31.60       33.01     17.72 o 
   7   7   2      165.71      192.02     19.23 o 
   8   7   2       39.11       56.80     19.48 o 
   9   7   2       86.70       92.05     21.35 o 
  10   7   2       47.92       68.37     22.03 o 
  11   7   2       12.05        1.55     22.75 o 
  12   7   2        0.63      -10.97     24.53 o 
 -12   8   2      493.42      474.41     24.95 o 
 -11   8   2      245.30      237.09     22.82 o 
 -10   8   2      367.04      342.29     21.11 o 
  -9   8   2      391.54      377.62     20.40 o 
  -8   8   2     1413.26     1397.66     22.03 o 
  -7   8   2      847.28      892.00     18.31 o 
  -6   8   2      429.73      505.71     17.44 o 
  -5   8   2     1785.61     1607.37     18.82 o 
  -4   8   2     7665.99     7193.01     30.64 o 
  -3   8   2      551.33      501.43     16.07 o 
  -2   8   2     4607.63     4181.73     33.10 o 
  -1   8   2     6893.48     6756.42     42.50 o 
   0   8   2      462.16      305.96     16.80 o 
   1   8   2      364.36      381.83     17.17 o 
   2   8   2     5166.13     4635.19     26.44 o 
   3   8   2     6927.60     6540.91     29.30 o 
   4   8   2     2693.60     2846.35     22.67 o 
   5   8   2      933.18      993.07     19.46 o 
   6   8   2     2565.66     2537.31     22.40 o 
   7   8   2     2940.00     2865.44     24.70 o 
   8   8   2      100.03      117.12     19.52 o 
   9   8   2      115.71      113.99     21.40 o 
  10   8   2     2026.22     1966.37     26.74 o 
  11   8   2       18.05       12.58     23.83 o 
  12   8   2       27.49       13.59     30.83 o 
 -12   9   2       18.08       22.02     23.66 o 
 -11   9   2      812.43      794.63     25.45 o 
 -10   9   2      126.10      116.22     20.76 o 
  -9   9   2      299.52      298.59     20.19 o 
  -8   9   2     1110.28     1167.53     20.66 o 
  -7   9   2      318.03      353.56     18.18 o 
  -6   9   2        4.34        3.09     16.19 o 
  -5   9   2     1152.37     1249.08     18.38 o 
  -4   9   2     8257.78     8413.36     50.11 o 
  -3   9   2     3617.41     3418.31     22.84 o 
  -2   9   2     2033.38     2068.86     19.55 o 
  -1   9   2      801.65      852.48     15.66 o 
   0   9   2     4573.68     4384.41     26.49 o 
   1   9   2      270.23      254.97     16.38 o 
   2   9   2      373.46      362.40     17.26 o 
   3   9   2        0.69        2.08     17.36 o 
   4   9   2      311.24      299.50     19.03 o 
   5   9   2     1824.15     1911.91     21.38 o 
   6   9   2      455.62      461.96     19.07 o 
   7   9   2       96.94       96.12     19.30 o 
   8   9   2      377.70      387.93     21.01 o 
   9   9   2     1362.03     1345.86     24.45 o 
  10   9   2      203.17      238.73     24.14 o 
  11   9   2      111.64      106.90     26.17 o 
 -11  10   2      164.39      172.96     23.17 o 
 -10  10   2      185.88      189.37     21.84 o 
  -9  10   2      235.07      267.89     21.93 o 
  -8  10   2      502.54      519.91     18.77 o 
  -7  10   2     1219.32     1214.57     19.92 o 
  -6  10   2      312.42      327.30     16.68 o 
  -5  10   2      209.74      214.06     18.13 o 
  -4  10   2      233.36      223.17     16.96 o 
  -3  10   2     1231.95     1212.84     19.76 o 
  -2  10   2     2717.36     2590.65     19.38 o 
  -1  10   2      115.65       98.59     16.36 o 
   0  10   2      431.52      460.99     16.48 o 
   1  10   2       82.06       86.55     16.93 o 
   2  10   2        7.73       16.54     17.34 o 
   3  10   2     1535.37     1638.73     21.23 o 
   4  10   2        1.80        6.40     18.92 o 
   5  10   2      282.34      292.47     18.73 o 
   6  10   2      217.56      214.22     18.88 o 
   7  10   2      583.07      556.42     20.90 o 
   8  10   2       71.78      105.49     20.75 o 
   9  10   2        0.64       20.93     21.69 o 
  10  10   2        1.68       23.73     25.83 o 
  11  10   2        5.09       19.63     27.87 o 
 -11  11   2       17.94       21.40     22.20 o 
 -10  11   2        0.57       -0.83     21.17 o 
  -9  11   2      187.06      196.35     21.29 o 
  -8  11   2      125.36      139.69     18.30 o 
  -7  11   2      543.68      508.51     18.51 o 
  -6  11   2      424.85      419.09     17.95 o 
  -5  11   2     1171.53     1182.71     20.62 o 
  -4  11   2     2155.27     2149.35     22.49 o 
  -3  11   2      807.41      744.22     16.94 o 
  -2  11   2     4222.19     4323.98     30.28 o 
  -1  11   2      716.82      745.88     17.65 o 
   0  11   2      513.55      538.37     17.09 o 
   1  11   2     1323.83     1333.99     18.10 o 
   2  11   2      622.10      646.39     17.92 o 
   3  11   2      243.56      267.19     18.13 o 
   4  11   2      447.89      466.81     19.85 o 
   5  11   2       11.88       14.04     19.11 o 
   6  11   2      416.32      403.09     21.13 o 
   7  11   2      492.39      502.86     20.42 o 
   8  11   2      712.60      681.79     22.79 o 
   9  11   2      312.44      336.21     23.19 o 
  10  11   2      274.60      237.28     25.45 o 
 -10  12   2      237.20      269.17     23.03 o 
  -9  12   2      180.59      195.51     19.67 o 
  -8  12   2      113.73       93.33     20.18 o 
  -7  12   2      762.49      789.46     19.65 o 
  -6  12   2      536.05      554.60     18.35 o 
  -5  12   2      313.10      312.47     17.37 o 
  -4  12   2        4.99       18.81     15.91 o 
  -3  12   2     2134.46     2050.80     19.67 o 
  -2  12   2     2234.76     2334.08     21.22 o 
  -1  12   2      466.25      465.82     17.76 o 
   0  12   2      483.56      441.32     16.39 o 
   1  12   2     1003.08     1029.16     17.90 o 
   2  12   2        4.71        7.84     17.46 o 
   3  12   2        8.56       10.56     17.56 o 
   4  12   2        4.25      -12.66     20.04 o 
   5  12   2      568.71      575.88     22.31 o 
   6  12   2      196.81      200.58     21.45 o 
   7  12   2      186.81      182.24     23.80 o 
   8  12   2      277.05      258.07     24.05 o 
   9  12   2      194.79      210.39     26.47 o 
  10  12   2       13.19       -2.70     65.56 o 
 -10  13   2      195.50      175.10     24.79 o 
  -9  13   2       11.36       39.58     21.29 o 
  -8  13   2       31.71       58.33     20.93 o 
  -7  13   2      152.33      174.27     19.62 o 
  -6  13   2      456.83      496.75     18.69 o 
  -5  13   2      653.61      622.75     18.39 o 
  -4  13   2       74.35       64.85     17.20 o 
  -3  13   2       53.46       44.24     17.62 o 
  -2  13   2     1083.11     1094.36     18.60 o 
  -1  13   2      238.65      259.87     18.13 o 
   0  13   2       15.70       24.73     16.15 o 
   1  13   2       85.71       87.23     16.48 o 
   2  13   2       64.58       72.44     16.73 o 
   3  13   2      360.23      377.69     19.87 o 
   4  13   2       34.12       43.44     20.74 o 
   5  13   2      351.98      352.52     20.64 o 
   6  13   2       51.52       68.13     24.63 o 
   7  13   2        4.92       29.06     23.19 o 
   8  13   2        2.14        0.98     23.91 o 
   9  13   2       42.88       74.65     27.26 o 
  -9  14   2       18.00       24.46     22.54 o 
  -8  14   2       29.36       39.84     19.93 o 
  -7  14   2      344.90      372.35     19.85 o 
  -6  14   2     1175.01     1137.48     20.67 o 
  -5  14   2      215.75      174.50     17.27 o 
  -4  14   2       25.15       26.33     18.79 o 
  -3  14   2     1768.18     1751.09     22.67 o 
  -2  14   2      767.07      780.51     18.99 o 
  -1  14   2      437.68      423.80     17.88 o 
   0  14   2      367.45      386.82     17.54 o 
   1  14   2     1521.62     1526.52     19.02 o 
   2  14   2      603.23      626.03     17.93 o 
   3  14   2       93.88       91.59     19.52 o 
   4  14   2      415.80      441.56     20.11 o 
   5  14   2     2228.50     2199.40     26.70 o 
   6  14   2        3.12       51.07     23.32 o 
   7  14   2        2.23       16.79     22.96 o 
   8  14   2      872.22      840.59     28.05 o 
  -8  15   2       28.78       33.10     19.77 o 
  -7  15   2      189.06      176.07     21.05 o 
  -6  15   2        0.47        4.83     21.59 o 
  -5  15   2      863.73      872.51     21.91 o 
  -4  15   2        4.98       -4.22     19.72 o 
  -3  15   2        5.81       46.72     19.10 o 
  -2  15   2      200.54      210.68     19.19 o 
  -1  15   2       67.93       83.39     17.28 o 
   0  15   2      360.06      364.89     17.15 o 
   1  15   2       50.45       66.32     16.89 o 
   2  15   2      240.95      273.73     19.19 o 
   3  15   2       66.25       74.51     18.80 o 
   4  15   2      332.15      361.83     20.76 o 
   5  15   2       78.64       51.90     21.96 o 
   6  15   2      408.12      378.23     25.12 o 
   7  15   2       69.54       23.51     24.48 o 
  -7  16   2       76.84       62.01     54.07 o 
  -6  16   2       44.74       40.07     21.44 o 
  -5  16   2        5.81       17.84     20.60 o 
  -4  16   2      198.01      195.56     21.53 o 
  -3  16   2      332.34      329.19     21.53 o 
  -2  16   2      751.45      693.43     18.69 o 
  -1  16   2       56.51       45.34     18.32 o 
   0  16   2      133.61      146.04     18.02 o 
   1  16   2      549.02      566.95     18.33 o 
   2  16   2       83.52      103.22     19.35 o 
   3  16   2      160.24      170.29     19.16 o 
   4  16   2      153.70      168.59     19.94 o 
   5  16   2      191.02      195.33     25.76 o 
   6  16   2       37.23       55.46     23.77 o 
  -5  17   2      256.55      215.11     21.49 o 
  -4  17   2        1.16        2.24     21.62 o 
  -3  17   2       54.59       50.46     20.79 o 
  -2  17   2      306.24      282.75     19.16 o 
  -1  17   2      198.91      187.25     18.70 o 
   0  17   2      225.31      211.81     18.00 o 
   1  17   2       14.19       28.72     18.79 o 
   2  17   2      704.70      656.81     20.75 o 
   3  17   2       18.24       44.09     19.63 o 
   4  17   2      266.62      253.80     21.37 o 
  -2  18   2       67.95       75.60     20.31 o 
  -1  18   2       38.16       32.07     20.29 o 
   0  18   2       64.93       59.35     20.13 o 
   1  18   2       88.09       90.67     19.87 o 
 -14   1   3        0.25      -22.58     26.16 o 
 -13   1   3      240.10      229.26     23.96 o 
 -12   1   3     1120.35     1103.78     27.00 o 
 -11   1   3      583.44      579.74     23.71 o 
 -10   1   3      245.72      220.78     20.81 o 
  -9   1   3        2.09       19.34     19.20 o 
  -8   1   3     4581.40     4352.44     36.51 o 
  -7   1   3      700.36      604.60     19.37 o 
  -6   1   3     4652.11     4501.06     43.04 o 
  -5   1   3     3269.26     3184.75     25.12 o 
  -4   1   3     9089.82     8400.76     37.41 o 
  -3   1   3    48841.07    50973.48    189.55 o 
  -2   1   3     5206.20     5767.65     39.11 o 
  -1   1   3     4072.37     3520.45     35.27 o 
   0   1   3    27660.13    26073.13    156.01 o 
   1   1   3      774.81      741.02     25.19 o 
   2   1   3     5966.05     5747.36     53.44 o 
   3   1   3    20956.88    21546.56     93.91 o 
   4   1   3     5205.06     4377.64     30.08 o 
   5   1   3        5.46       19.00     17.90 o 
   6   1   3     1752.46     1714.43     27.33 o 
   7   1   3    13855.97    13559.61     80.86 o 
   8   1   3     1782.43     1811.66     26.08 o 
   9   1   3       54.26       79.85     24.39 o 
  10   1   3       89.87       68.27     23.33 o 
  11   1   3     3043.37     3018.93     32.80 o 
  12   1   3      211.74      242.94     28.23 o 
  13   1   3       12.73        9.30     26.74 o 
 -14   2   3      257.21      243.62     27.02 o 
 -13   2   3       69.88       65.74     27.55 o 
 -12   2   3      356.81      384.67     25.23 o 
 -11   2   3      861.40      905.26     25.06 o 
 -10   2   3      776.30      824.84     21.98 o 
  -9   2   3      742.58      724.39     20.56 o 
  -8   2   3       39.25       57.52     17.79 o 
  -7   2   3     8273.10     8448.91     64.76 o 
  -6   2   3      738.29      817.27     18.13 o 
  -5   2   3       13.99       19.74     16.50 o 
  -4   2   3      868.45      945.06     19.68 o 
  -3   2   3     5746.94     5371.45     36.87 o 
  -2   2   3     2676.72     2685.18     27.47 o 
  -1   2   3     8139.69     9132.68     43.55 o 
   0   2   3     3238.72     3372.90     29.24 o 
   1   2   3    15738.93    16142.15     77.57 o 
   2   2   3      511.95      506.76     22.49 o 
   3   2   3      833.38      858.76     19.70 o 
   4   2   3     4440.41     4471.88     28.65 o 
   5   2   3      128.86       83.51     17.83 o 
   6   2   3     1680.51     1803.28     25.11 o 
   7   2   3     1767.26     1767.77     26.02 o 
   8   2   3     1645.25     1672.31     25.72 o 
   9   2   3        1.89       15.32     21.17 o 
  10   2   3      610.41      660.90     24.56 o 
  11   2   3       85.72      100.66     23.93 o 
  12   2   3      376.67      397.05     26.06 o 
  13   2   3      101.71       99.20     29.60 o 
 -14   3   3      170.10      203.64     27.39 o 
 -13   3   3      318.81      349.74     24.91 o 
 -12   3   3     1883.88     1774.77     36.21 o 
 -11   3   3      548.81      562.23     21.16 o 
 -10   3   3     1357.35     1385.46     25.50 o 
  -9   3   3     1104.73     1119.08     21.80 o 
  -8   3   3     3748.21     3464.23     24.35 o 
  -7   3   3     1139.43     1084.75     19.90 o 
  -6   3   3      914.51      887.64     19.15 o 
  -5   3   3     4216.38     4243.96     28.44 o 
  -4   3   3    12255.94    11468.89     38.93 o 
  -3   3   3     1385.33     1292.23     21.61 o 
  -2   3   3     2291.01     2081.28     22.86 o 
  -1   3   3     2852.77     3323.55     26.22 o 
   0   3   3       10.26       21.85     18.81 o 
   1   3   3     1094.77      876.06     24.01 o 
   2   3   3     5587.58     6114.75     46.90 o 
   3   3   3      603.95      872.45     18.82 o 
   4   3   3     1382.57     1593.84     21.02 o 
   5   3   3      242.97      249.80     18.52 o 
   6   3   3      476.00      473.92     19.42 o 
   7   3   3     1834.60     1822.06     23.52 o 
   8   3   3      257.60      282.65     23.62 o 
   9   3   3      322.04      275.18     23.75 o 
  10   3   3      571.31      539.33     24.41 o 
  11   3   3       74.64       76.12     26.47 o 
  12   3   3      248.97      250.36     26.85 o 
 -13   4   3      136.04      127.61     25.88 o 
 -12   4   3      660.05      622.78     23.98 o 
 -11   4   3      766.91      795.52     22.19 o 
 -10   4   3       73.34       72.12     19.25 o 
  -9   4   3     2285.06     2347.43     23.33 o 
  -8   4   3      783.85      755.20     18.82 o 
  -7   4   3     1006.35      929.61     19.48 o 
  -6   4   3        1.91       12.71     16.55 o 
  -5   4   3     2456.07     2204.28     22.15 o 
  -4   4   3      330.62      360.18     16.57 o 
  -3   4   3    19043.91    18309.37     78.39 o 
  -2   4   3     5935.17     5489.18     37.33 o 
  -1   4   3    11545.06    11725.09     66.87 o 
   0   4   3     1332.03     1417.84     21.88 o 
   1   4   3     8805.93     8879.11     70.17 o 
   2   4   3     6511.20     6384.20     60.57 o 
   3   4   3     3514.07     3123.41     26.05 o 
   4   4   3     3030.91     3323.72     24.68 o 
   5   4   3     1059.56     1061.39     19.62 o 
   6   4   3     2330.69     2402.17     23.55 o 
   7   4   3      394.85      404.28     19.95 o 
   8   4   3      850.82      862.98     21.81 o 
   9   4   3        2.67        1.80     20.40 o 
  10   4   3     1730.84     1761.70     27.49 o 
  11   4   3       24.27       24.37     26.91 o 
  12   4   3      389.98      410.32     27.24 o 
 -13   5   3     1044.60     1001.28     26.40 o 
 -12   5   3       15.62       34.63     22.01 o 
 -11   5   3      117.76      132.21     22.08 o 
 -10   5   3      581.61      629.77     21.23 o 
  -9   5   3     3031.30     3151.26     28.78 o 
  -8   5   3        1.65        6.93     18.35 o 
  -7   5   3      201.09      199.56     17.75 o 
  -6   5   3      960.65      884.00     19.26 o 
  -5   5   3     3973.24     4101.09     25.09 o 
  -4   5   3     1565.05     1918.32     20.41 o 
  -3   5   3     8758.57     9000.08     50.30 o 
  -2   5   3    15042.83    14745.51     62.90 o 
  -1   5   3     1388.86     1313.47     18.55 o 
   0   5   3     1760.08     1880.65     21.87 o 
   1   5   3     1776.39     1416.30     21.84 o 
   2   5   3    16162.23    16124.30    151.69 o 
   3   5   3     1663.34     1997.05     22.68 o 
   4   5   3     1834.37     1999.31     22.49 o 
   5   5   3      649.47      557.89     18.73 o 
   6   5   3     1414.87     1440.76     20.88 o 
   7   5   3      359.27      366.23     19.97 o 
   8   5   3      988.84      963.39     21.73 o 
   9   5   3      679.14      723.64     23.38 o 
  10   5   3        2.03       16.78     21.90 o 
  11   5   3       72.82       84.15     24.32 o 
  12   5   3      505.30      471.05     27.55 o 
 -13   6   3       59.19       52.00     25.50 o 
 -12   6   3       81.41       86.05     21.76 o 
 -11   6   3       21.38       15.76     21.35 o 
 -10   6   3      334.95      325.46     21.27 o 
  -9   6   3      795.72      818.04     20.51 o 
  -8   6   3       12.34       24.23     19.22 o 
  -7   6   3       37.55       19.96     18.63 o 
  -6   6   3      497.18      468.81     18.46 o 
  -5   6   3     2795.72     2854.06     24.37 o 
  -4   6   3      502.68      439.53     15.60 o 
  -3   6   3      670.65      615.38     15.77 o 
  -2   6   3      796.77      852.27     16.76 o 
  -1   6   3    12729.62    12443.48     47.64 o 
   0   6   3      507.51      531.45     18.29 o 
   1   6   3       86.25      151.59     18.35 o 
   2   6   3     2177.27     2230.53     24.18 o 
   3   6   3     4500.28     4096.95     47.09 o 
   4   6   3      259.73      300.80     18.46 o 
   5   6   3        3.40        6.41     17.79 o 
   6   6   3      109.09       77.36     17.66 o 
   7   6   3      581.10      588.21     19.96 o 
   8   6   3      141.88      188.04     20.09 o 
   9   6   3      123.06      119.73     21.66 o 
  10   6   3      109.01      134.18     21.82 o 
  11   6   3       88.34      101.24     24.95 o 
  12   6   3      273.86      259.69     27.09 o 
 -13   7   3      171.20      183.90     23.95 o 
 -12   7   3      144.12      132.16     22.78 o 
 -11   7   3     1231.38     1206.04     24.15 o 
 -10   7   3     1450.13     1483.36     22.82 o 
  -9   7   3      642.71      646.33     21.83 o 
  -8   7   3       32.72       50.53     18.35 o 
  -7   7   3      245.05      293.71     18.51 o 
  -6   7   3     4017.63     4201.12     35.43 o 
  -5   7   3      226.04      182.88     14.96 o 
  -4   7   3     2401.58     2519.26     20.07 o 
  -3   7   3     1610.34     2167.81     19.87 o 
  -2   7   3    13516.77    13283.45     81.39 o 
  -1   7   3       11.22       38.98     16.37 o 
   0   7   3     1930.86     2122.42     19.38 o 
   1   7   3    17014.85    17412.38    129.58 o 
   2   7   3    22569.27    21962.82    195.76 o 
   3   7   3      133.00      120.17     19.46 o 
   4   7   3       38.03       90.24     18.00 o 
   5   7   3     8021.77     8292.45     46.26 o 
   6   7   3     3243.35     3246.97     25.21 o 
   7   7   3     1377.78     1349.23     21.71 o 
   8   7   3      612.96      634.09     21.36 o 
   9   7   3     3656.35     3712.43     29.27 o 
  10   7   3       17.94       27.70     22.73 o 
  11   7   3        7.10       30.71     24.72 o 
  12   7   3      638.46      653.72     29.99 o 
 -12   8   3      151.91      183.14     23.32 o 
 -11   8   3       19.97       26.82     20.90 o 
 -10   8   3      157.90      148.50     20.52 o 
  -9   8   3      506.84      521.06     19.58 o 
  -8   8   3       24.95       31.74     18.61 o 
  -7   8   3      310.24      300.38     17.18 o 
  -6   8   3      108.53      110.93     15.59 o 
  -5   8   3     2542.12     2544.55     19.93 o 
  -4   8   3      885.13      812.13     16.97 o 
  -3   8   3      373.17      398.93     15.63 o 
  -2   8   3      105.25      127.44     15.97 o 
  -1   8   3      269.84      192.36     15.81 o 
   0   8   3       11.95       39.71     14.97 o 
   1   8   3      128.68      105.62     17.56 o 
   2   8   3      790.13      689.96     18.40 o 
   3   8   3      601.42      649.82     21.04 o 
   4   8   3      675.04      651.52     20.96 o 
   5   8   3      141.27      140.12     18.17 o 
   6   8   3      240.97      239.40     19.27 o 
   7   8   3      210.53      191.25     19.55 o 
   8   8   3     1040.79     1028.10     22.17 o 
   9   8   3        7.12       12.46     22.70 o 
  10   8   3      134.35      122.47     23.67 o 
  11   8   3        5.51       38.90     25.64 o 
 -12   9   3        0.36        5.62     22.67 o 
 -11   9   3      202.93      179.02     21.44 o 
 -10   9   3      476.99      521.00     20.98 o 
  -9   9   3      673.82      670.98     21.59 o 
  -8   9   3        1.37       -2.56     19.61 o 
  -7   9   3      240.53      223.69     17.64 o 
  -6   9   3      614.91      650.04     17.38 o 
  -5   9   3     1553.94     1616.75     18.04 o 
  -4   9   3       69.35       97.04     15.33 o 
  -3   9   3     2838.46     2786.81     20.98 o 
  -2   9   3     5738.35     5558.90     42.54 o 
  -1   9   3      536.93      646.44     16.20 o 
   0   9   3     1714.85     1867.47     19.47 o 
   1   9   3     1218.07     1102.04     17.27 o 
   2   9   3     5314.47     4975.29     39.09 o 
   3   9   3        7.15       25.19     18.40 o 
   4   9   3       14.03       19.13     19.87 o 
   5   9   3      146.55      196.97     21.53 o 
   6   9   3      120.82      136.81     18.89 o 
   7   9   3       33.65       36.69     19.18 o 
   8   9   3      111.08      117.69     20.20 o 
   9   9   3      676.80      689.00     23.85 o 
  10   9   3        3.64       21.33     27.16 o 
  11   9   3        0.09        5.04     29.01 o 
 -12  10   3      299.74      251.99     27.37 o 
 -11  10   3       52.31       79.02     21.83 o 
 -10  10   3        7.12       22.33     20.41 o 
  -9  10   3     1987.71     1910.65     23.34 o 
  -8  10   3      156.27      155.68     17.87 o 
  -7  10   3      574.77      586.06     17.98 o 
  -6  10   3        9.80        2.13     16.70 o 
  -5  10   3     4056.70     3903.52     22.55 o 
  -4  10   3      883.11      904.17     18.46 o 
  -3  10   3      645.74      646.07     17.57 o 
  -2  10   3       16.24       37.93     16.33 o 
  -1  10   3     5409.39     5395.81     45.80 o 
   0  10   3       16.15       24.00     15.80 o 
   1  10   3      171.15      191.45     15.74 o 
   2  10   3     1105.44     1137.03     20.06 o 
   3  10   3     1269.20     1136.97     20.84 o 
   4  10   3     1649.70     1685.84     24.55 o 
   5  10   3       76.51      101.79     21.92 o 
   6  10   3      800.20      762.32     23.67 o 
   7  10   3      789.81      732.88     23.49 o 
   8  10   3     1229.28     1216.62     29.39 o 
   9  10   3       66.40       77.38     21.59 o 
  10  10   3      614.53      576.80     27.43 o 
 -11  11   3      416.22      431.39     23.51 o 
 -10  11   3      179.91      178.67     21.91 o 
  -9  11   3      186.68      222.45     21.02 o 
  -8  11   3      626.85      645.38     20.03 o 
  -7  11   3      425.07      465.92     18.28 o 
  -6  11   3      153.53      164.11     16.83 o 
  -5  11   3      816.07      873.45     18.59 o 
  -4  11   3      191.36      178.75     16.83 o 
  -3  11   3     1006.07     1008.49     18.54 o 
  -2  11   3       57.19       73.32     15.88 o 
  -1  11   3        2.46       18.85     16.19 o 
   0  11   3      426.01      428.32     17.89 o 
   1  11   3       40.01       46.25     16.80 o 
   2  11   3      591.42      619.10     18.45 o 
   3  11   3      326.24      283.95     19.70 o 
   4  11   3       12.58       23.00     19.24 o 
   5  11   3       70.79       79.23     21.09 o 
   6  11   3       47.46       47.55     21.00 o 
   7  11   3      281.71      337.72     23.77 o 
   8  11   3       42.14       35.72     24.42 o 
   9  11   3      120.32      118.03     27.28 o 
  10  11   3      102.02       96.36     30.42 o 
 -10  12   3        8.10       33.41     21.81 o 
  -9  12   3      277.58      237.59     21.84 o 
  -8  12   3      236.69      244.41     19.20 o 
  -7  12   3      826.38      843.43     19.30 o 
  -6  12   3      388.31      394.43     18.65 o 
  -5  12   3      497.38      497.32     17.80 o 
  -4  12   3        9.63       17.66     18.29 o 
  -3  12   3     2456.83     2417.97     19.77 o 
  -2  12   3        7.82       10.89     17.05 o 
  -1  12   3      202.07      209.51     18.00 o 
   0  12   3       29.21       51.11     17.24 o 
   1  12   3      752.58      726.56     17.68 o 
   2  12   3      180.69      212.49     17.34 o 
   3  12   3       40.28       78.15     18.72 o 
   4  12   3      507.49      532.16     22.61 o 
   5  12   3       50.63       82.42     20.81 o 
   6  12   3      803.84      774.11     23.15 o 
   7  12   3       43.36       62.35     22.91 o 
   8  12   3      240.68      226.43     25.65 o 
   9  12   3       49.09       56.46     26.41 o 
 -10  13   3       11.91       11.44     23.73 o 
  -9  13   3        1.62       -2.56     22.58 o 
  -8  13   3      988.73      934.81     21.41 o 
  -7  13   3      599.81      612.62     20.88 o 
  -6  13   3      319.94      324.77     19.69 o 
  -5  13   3       24.82       15.18     17.04 o 
  -4  13   3      914.40      932.80     18.08 o 
  -3  13   3      626.98      603.48     17.79 o 
  -2  13   3       65.42       62.44     17.93 o 
  -1  13   3      512.82      530.34     18.61 o 
   0  13   3     2018.14     2030.32     19.06 o 
   1  13   3        0.75        0.84     16.81 o 
   2  13   3      171.17      180.05     18.01 o 
   3  13   3     1148.63     1100.57     22.97 o 
   4  13   3     1938.55     1974.36     24.28 o 
   5  13   3      572.19      579.34     23.57 o 
   6  13   3       10.38       10.41     21.87 o 
   7  13   3     1163.27     1121.56     26.48 o 
   8  13   3      249.41      240.00     25.76 o 
   9  13   3        8.09       15.15     60.82 o 
  -9  14   3        0.81       26.58     22.16 o 
  -8  14   3       90.55       90.45     20.35 o 
  -7  14   3      136.46      138.67     19.31 o 
  -6  14   3       74.65      105.72     17.63 o 
  -5  14   3        0.98       21.23     17.01 o 
  -4  14   3       36.16       57.37     18.73 o 
  -3  14   3      114.13      115.65     17.76 o 
  -2  14   3      502.66      526.13     18.80 o 
  -1  14   3      320.74      313.16     18.89 o 
   0  14   3        1.95       -8.85     18.16 o 
   1  14   3       66.10       92.38     17.09 o 
   2  14   3      222.35      219.36     17.65 o 
   3  14   3      297.38      283.12     18.41 o 
   4  14   3       75.12       79.49     21.31 o 
   5  14   3        1.09       -8.90     23.16 o 
   6  14   3       22.21        4.91     23.63 o 
   7  14   3        3.14       11.56     25.10 o 
   8  14   3        0.50       33.27     26.99 o 
  -8  15   3      192.88      190.56     21.08 o 
  -7  15   3       97.38       94.65     19.68 o 
  -6  15   3       52.11       71.65     19.01 o 
  -5  15   3       58.93       87.67     19.24 o 
  -4  15   3      501.81      499.64     20.78 o 
  -3  15   3      754.10      728.02     20.00 o 
  -2  15   3       20.24       26.97     18.82 o 
  -1  15   3      319.94      350.77     17.84 o 
   0  15   3     1167.03     1139.28     19.08 o 
   1  15   3       12.20       34.90     17.79 o 
   2  15   3       43.84       44.82     17.68 o 
   3  15   3      650.65      686.05     19.62 o 
   4  15   3      304.44      343.55     19.68 o 
   5  15   3        3.89      -15.20     22.82 o 
   6  15   3       15.28       34.85     22.81 o 
   7  15   3      757.31      689.33     27.05 o 
  -7  16   3      188.83      175.18     41.50 o 
  -6  16   3      180.25      168.65     21.24 o 
  -5  16   3       10.35       26.62     20.91 o 
  -4  16   3        8.53       45.42     19.99 o 
  -3  16   3      148.10      164.48     18.62 o 
  -2  16   3       11.68       12.46     18.90 o 
  -1  16   3      131.34      140.96     18.51 o 
   0  16   3      863.85      838.58     19.31 o 
   1  16   3      712.24      711.27     19.19 o 
   2  16   3       20.39       55.57     18.00 o 
   3  16   3      348.17      340.41     19.39 o 
   4  16   3      260.76      252.32     21.54 o 
   5  16   3      155.32      146.93     21.29 o 
  -5  17   3       46.51       57.12     22.60 o 
  -4  17   3       53.94       61.09     21.10 o 
  -3  17   3      106.12       96.04     20.80 o 
  -2  17   3       82.73       81.04     18.84 o 
  -1  17   3        2.09       16.35     18.63 o 
   0  17   3        2.04       10.53     18.11 o 
   1  17   3       16.82       32.50     18.72 o 
   2  17   3       78.79       49.77     19.11 o 
   3  17   3       75.43       87.43     20.44 o 
   4  17   3       60.99       81.83     21.72 o 
  -2  18   3        1.45       27.18     24.02 o 
  -1  18   3       68.03       67.66     19.79 o 
   0  18   3      107.35       94.97     20.56 o 
   1  18   3      495.98      428.18     56.01 o 
 -14   0   4       27.73       40.99     35.42 o 
 -13   0   4      322.20      328.64     48.97 o 
 -12   0   4        6.68      -10.99     31.70 o 
 -11   0   4     1217.83     1295.57     34.26 o 
 -10   0   4      598.10      623.32     32.00 o 
  -9   0   4     5652.00     5570.36    160.53 o 
  -8   0   4       85.14       71.89     25.83 o 
  -7   0   4    10097.56    10576.22    188.45 o 
  -6   0   4     3923.65     3648.04     36.91 o 
  -5   0   4     8257.10     7568.26     74.54 o 
  -4   0   4      432.48      420.85     27.31 o 
  -3   0   4      216.43      239.69     27.22 o 
  -2   0   4     7783.79     8644.89     81.84 o 
  -1   0   4    44980.61    43541.97    324.35 o 
   0   0   4      859.89      901.67     40.74 o 
   1   0   4    12004.38    11801.64    123.45 o 
   2   0   4     2382.70     1949.49     63.02 o 
   3   0   4     1906.49     1590.01     62.37 o 
   4   0   4     3404.25     3768.00     40.08 o 
   5   0   4    11648.07    11716.92    145.59 o 
   6   0   4    23032.08    22871.34    317.89 o 
   7   0   4      496.34      508.02     32.19 o 
   8   0   4     1025.73     1064.20     52.21 o 
   9   0   4       67.89       80.87     36.52 o 
  10   0   4     4462.20     4380.16     51.11 o 
  11   0   4       60.76       87.62     40.28 o 
  12   0   4        4.15        3.64     34.21 o 
 -14   1   4      222.59      148.30     26.96 o 
 -13   1   4      177.74      178.35     24.92 o 
 -12   1   4       86.05       87.21     22.65 o 
 -11   1   4        0.48       12.94     22.77 o 
 -10   1   4      318.66      329.34     21.18 o 
  -9   1   4       48.18       48.12     18.53 o 
  -8   1   4     1090.83     1102.30     20.46 o 
  -7   1   4      421.65      555.67     18.79 o 
  -6   1   4      815.98      942.19     19.95 o 
  -5   1   4      696.85      669.76     17.98 o 
  -4   1   4     2939.27     2913.60     24.97 o 
  -3   1   4     2930.54     3055.07     27.85 o 
  -2   1   4    10448.70    11464.75     65.81 o 
  -1   1   4     4374.67     4133.31     33.82 o 
   0   1   4     5035.01     5606.52     38.20 o 
   1   1   4      119.89      197.09     22.57 o 
   2   1   4     3611.21     4142.04     35.77 o 
   3   1   4     3605.09     3495.29     37.70 o 
   4   1   4       25.11        2.71     19.20 o 
   5   1   4       38.37       47.47     18.35 o 
   6   1   4      393.23      408.27     18.95 o 
   7   1   4     1397.77     1471.37     24.37 o 
   8   1   4     1410.27     1383.04     25.67 o 
   9   1   4      176.92      159.74     23.43 o 
  10   1   4      783.59      754.77     26.19 o 
  11   1   4       11.99       14.25     25.38 o 
  12   1   4       74.55       65.21     25.50 o 
 -14   2   4        8.62       28.96     27.50 o 
 -13   2   4      860.12      823.54     30.61 o 
 -12   2   4       31.92       43.86     22.92 o 
 -11   2   4        0.70       12.42     21.80 o 
 -10   2   4      419.09      461.65     21.01 o 
  -9   2   4     6203.28     6193.11     54.70 o 
  -8   2   4     2639.18     2622.94     36.71 o 
  -7   2   4     1725.73     1751.21     19.81 o 
  -6   2   4     1929.55     1803.44     20.25 o 
  -5   2   4    12232.74    11997.66     97.79 o 
  -4   2   4     7615.19     7466.39     66.16 o 
  -3   2   4     4314.58     4794.41     51.66 o 
  -2   2   4     3806.83     3222.41     27.51 o 
  -1   2   4     2493.12     2175.39     25.85 o 
   0   2   4      280.95      262.50     20.23 o 
   1   2   4     6292.28     6385.84     38.59 o 
   2   2   4     3063.60     2870.21     29.03 o 
   3   2   4      813.77      696.70     26.86 o 
   4   2   4     4115.09     4729.05     31.20 o 
   5   2   4       10.54       19.26     18.79 o 
   6   2   4    10769.42    10846.71     46.19 o 
   7   2   4       28.41       47.69     21.65 o 
   8   2   4      899.14      886.32     24.56 o 
   9   2   4      117.47      120.36     22.64 o 
  10   2   4     2548.24     2475.53     29.81 o 
  11   2   4      427.75      439.14     25.89 o 
  12   2   4       77.10       81.98     26.73 o 
 -14   3   4      386.27      382.92     26.38 o 
 -13   3   4      407.60      366.84     26.48 o 
 -12   3   4      574.28      525.89     23.77 o 
 -11   3   4     1101.37     1103.94     23.48 o 
 -10   3   4     1130.24     1216.83     21.35 o 
  -9   3   4       61.58       63.68     17.52 o 
  -8   3   4     3131.70     3120.40     25.16 o 
  -7   3   4      178.77      201.16     16.48 o 
  -6   3   4     2869.04     3193.25     23.25 o 
  -5   3   4      166.53      143.97     16.19 o 
  -4   3   4     2185.94     1883.38     25.42 o 
  -3   3   4     7560.66     7829.74     49.94 o 
  -2   3   4     1265.49     1220.50     21.03 o 
  -1   3   4     6024.77     6381.25     30.31 o 
   0   3   4    21949.53    22741.21    119.00 o 
   1   3   4     7155.38     7371.52     56.75 o 
   2   3   4     3338.14     3719.56     29.86 o 
   3   3   4     4603.09     4135.04     28.91 o 
   4   3   4     1666.24     1920.38     22.77 o 
   5   3   4     6934.92     7123.71     48.35 o 
   6   3   4     2231.21     2286.74     23.47 o 
   7   3   4     4394.80     4362.45     30.55 o 
   8   3   4      546.42      522.38     22.76 o 
   9   3   4     1713.50     1688.74     26.98 o 
  10   3   4      508.37      521.15     26.04 o 
  11   3   4      313.49      322.31     27.38 o 
  12   3   4      200.57      184.49     28.83 o 
 -14   4   4      648.26      616.45     26.63 o 
 -13   4   4      205.42      224.77     24.61 o 
 -12   4   4       94.64      120.70     21.97 o 
 -11   4   4      742.95      812.70     22.27 o 
 -10   4   4     1494.49     1505.05     22.09 o 
  -9   4   4      106.61      136.95     18.45 o 
  -8   4   4     1789.13     1819.61     21.01 o 
  -7   4   4      991.88      886.80     18.36 o 
  -6   4   4     2953.87     2510.21     26.48 o 
  -5   4   4      349.74      364.14     17.61 o 
  -4   4   4     8620.54     7746.30     58.01 o 
  -3   4   4     1459.77     1359.57     18.44 o 
  -2   4   4     9481.00    11351.79     66.44 o 
  -1   4   4      179.31      212.67     16.34 o 
   0   4   4    10742.70    10792.91     79.72 o 
   1   4   4     7477.54     7689.81     42.21 o 
   2   4   4      870.32     1063.17     22.60 o 
   3   4   4      128.89      144.62     19.11 o 
   4   4   4      365.65      323.36     17.94 o 
   5   4   4      915.18      849.85     19.19 o 
   6   4   4      344.70      346.30     19.59 o 
   7   4   4       72.16       86.90     21.66 o 
   8   4   4      162.04      146.63     21.82 o 
   9   4   4      364.33      347.02     23.24 o 
  10   4   4      242.74      259.45     25.45 o 
  11   4   4      787.04      787.97     27.55 o 
  12   4   4        1.76       20.17     31.27 o 
 -13   5   4      167.62      174.40     25.20 o 
 -12   5   4      113.00      115.87     22.07 o 
 -11   5   4       97.00       95.81     20.54 o 
 -10   5   4      727.28      731.60     20.48 o 
  -9   5   4      469.20      442.08     18.98 o 
  -8   5   4      529.54      552.56     18.89 o 
  -7   5   4      375.49      400.90     18.37 o 
  -6   5   4     3826.05     3472.80     24.47 o 
  -5   5   4      515.47      603.35     17.31 o 
  -4   5   4       19.47       42.69     15.44 o 
  -3   5   4     1933.56     1666.61     18.45 o 
  -2   5   4     2325.22     2024.42     19.71 o 
  -1   5   4        6.81       26.67     15.00 o 
   0   5   4      590.91      622.96     18.63 o 
   1   5   4     4028.83     3703.99     24.31 o 
   2   5   4     6887.54     6772.55     56.66 o 
   3   5   4     4864.27     5454.46     32.08 o 
   4   5   4     1573.78     1665.27     23.55 o 
   5   5   4     3519.77     3450.35     24.66 o 
   6   5   4      464.01      491.51     18.95 o 
   7   5   4      443.54      440.77     20.29 o 
   8   5   4      405.81      407.54     21.03 o 
   9   5   4      453.37      441.37     21.59 o 
  10   5   4      109.12      104.53     24.26 o 
  11   5   4      249.83      225.63     26.78 o 
  12   5   4      133.97      123.46     27.39 o 
 -13   6   4       88.19       82.26     23.74 o 
 -12   6   4       45.35       41.46     22.54 o 
 -11   6   4     1883.49     1896.49     28.88 o 
 -10   6   4     1157.37     1128.19     21.61 o 
  -9   6   4      151.19      196.86     19.29 o 
  -8   6   4       78.33       78.99     18.42 o 
  -7   6   4     4060.40     4090.09     25.04 o 
  -6   6   4       17.85       59.12     17.00 o 
  -5   6   4       81.53      132.79     15.02 o 
  -4   6   4    28031.66    28504.13     86.05 o 
  -3   6   4    10053.40     9916.44     58.39 o 
  -2   6   4      798.66      716.56     16.23 o 
  -1   6   4       25.17       37.81     15.93 o 
   0   6   4    18466.01    17844.53     72.78 o 
   1   6   4    11017.39    11155.09     70.23 o 
   2   6   4      155.83      227.95     19.64 o 
   3   6   4       54.56       45.48     19.00 o 
   4   6   4     9314.89     9426.26     37.86 o 
   5   6   4     2000.58     1943.06     23.07 o 
   6   6   4      636.47      597.53     19.77 o 
   7   6   4     1491.26     1464.81     25.30 o 
   8   6   4      635.67      685.10     22.31 o 
   9   6   4        2.06       25.23     21.31 o 
  10   6   4        0.41       22.67     24.61 o 
  11   6   4     1046.02      980.05     30.07 o 
  12   6   4      222.64      221.18     32.16 o 
 -13   7   4       37.25       48.24     23.20 o 
 -12   7   4        0.33        0.10     21.15 o 
 -11   7   4       87.63       90.34     21.24 o 
 -10   7   4        1.12       13.15     18.25 o 
  -9   7   4      135.72      151.37     19.15 o 
  -8   7   4      155.59      169.89     18.36 o 
  -7   7   4       15.64       11.96     17.68 o 
  -6   7   4      133.64      121.00     16.21 o 
  -5   7   4      177.83      191.77     15.73 o 
  -4   7   4     1106.46     1120.96     16.66 o 
  -3   7   4      110.72       94.46     14.56 o 
  -2   7   4     2051.39     2536.33     24.30 o 
  -1   7   4      989.67     1079.50     18.46 o 
   0   7   4        6.95       16.30     16.30 o 
   1   7   4       80.03       85.95     16.35 o 
   2   7   4       79.69      101.47     18.93 o 
   3   7   4     1131.96     1092.15     21.92 o 
   4   7   4      242.02      266.09     19.42 o 
   5   7   4       65.25       53.02     22.45 o 
   6   7   4      136.72      147.11     19.84 o 
   7   7   4       89.99       92.60     19.65 o 
   8   7   4        5.61        8.43     21.41 o 
   9   7   4        0.07        1.54     23.31 o 
  10   7   4        0.25       35.32     24.73 o 
  11   7   4        5.40        1.97     28.76 o 
 -12   8   4      295.81      255.29     22.04 o 
 -11   8   4     1142.86     1098.60     22.41 o 
 -10   8   4      444.65      429.09     22.15 o 
  -9   8   4     1030.14      999.34     21.30 o 
  -8   8   4       40.47       31.65     19.04 o 
  -7   8   4     1563.90     1516.38     20.21 o 
  -6   8   4      563.93      646.04     16.70 o 
  -5   8   4      820.68      804.93     16.35 o 
  -4   8   4     3255.54     3649.39     21.62 o 
  -3   8   4     6614.56     5988.38     50.07 o 
  -2   8   4     1321.28     1387.58     18.90 o 
  -1   8   4      728.95      706.42     17.43 o 
   0   8   4    12646.97    12962.69     62.44 o 
   1   8   4     6782.98     6673.88     45.64 o 
   2   8   4     1460.93     1684.29     21.35 o 
   3   8   4       10.00       22.58     18.67 o 
   4   8   4     6501.44     6210.77     41.30 o 
   5   8   4     1556.08     1579.39     24.11 o 
   6   8   4      584.65      587.81     22.02 o 
   7   8   4      761.44      812.19     21.74 o 
   8   8   4     2171.61     2169.67     25.26 o 
   9   8   4        0.03       15.02     26.20 o 
  10   8   4      285.99      327.99     25.67 o 
  11   8   4      921.53      896.36     29.03 o 
 -12   9   4       89.28      103.41     24.79 o 
 -11   9   4       85.21       95.51     20.35 o 
 -10   9   4     1414.24     1355.84     22.35 o 
  -9   9   4        0.60       25.72     18.45 o 
  -8   9   4      200.94      216.48     18.00 o 
  -7   9   4      222.51      216.18     16.31 o 
  -6   9   4     3564.26     3550.26     29.20 o 
  -5   9   4        7.19       21.57     16.57 o 
  -4   9   4      930.31     1065.77     17.58 o 
  -3   9   4      547.47      467.97     17.16 o 
  -2   9   4     3568.27     3463.46     30.23 o 
  -1   9   4        9.89       10.88     16.08 o 
   0   9   4      541.14      503.27     17.31 o 
   1   9   4     5063.39     5144.33     38.84 o 
   2   9   4     1375.87     1399.17     21.66 o 
   3   9   4      451.28      440.33     20.20 o 
   4   9   4      876.95      817.39     21.14 o 
   5   9   4     2219.62     2285.39     33.52 o 
   6   9   4      167.68      193.26     22.43 o 
   7   9   4      919.87      931.92     25.04 o 
   8   9   4      360.05      348.39     25.11 o 
   9   9   4     1415.38     1427.07     31.13 o 
  10   9   4      254.99      239.70     32.36 o 
  11   9   4       76.05       83.80     67.53 o 
 -12  10   4       52.99       52.43     23.50 o 
 -11  10   4      312.37      322.70     22.97 o 
 -10  10   4      451.97      477.83     21.53 o 
  -9  10   4      489.71      521.81     20.72 o 
  -8  10   4      363.18      393.39     19.27 o 
  -7  10   4      921.98      902.65     18.63 o 
  -6  10   4      579.45      621.35     17.91 o 
  -5  10   4      387.06      380.45     16.30 o 
  -4  10   4     3167.46     3215.50     22.28 o 
  -3  10   4      583.32      613.42     17.33 o 
  -2  10   4      273.45      300.25     16.32 o 
  -1  10   4      746.85      718.89     16.58 o 
   0  10   4      656.09      630.58     17.91 o 
   1  10   4     3893.67     4036.14     31.89 o 
   2  10   4        6.00       31.74     17.25 o 
   3  10   4       28.40       35.28     19.75 o 
   4  10   4        5.50       33.33     21.49 o 
   5  10   4      368.09      344.17     20.83 o 
   6  10   4      493.90      503.46     24.09 o 
   7  10   4       22.76       35.72     22.85 o 
   8  10   4       11.43       26.44     24.47 o 
   9  10   4       25.52       58.12     25.04 o 
  10  10   4        6.77        9.51     30.69 o 
 -11  11   4        2.03       24.20     22.42 o 
 -10  11   4      503.76      457.99     22.60 o 
  -9  11   4       20.62       17.56     20.07 o 
  -8  11   4     1038.56     1046.87     21.71 o 
  -7  11   4       77.40       92.47     17.89 o 
  -6  11   4     2352.71     2288.39     20.18 o 
  -5  11   4       14.66       31.96     16.80 o 
  -4  11   4       71.57       76.01     16.45 o 
  -3  11   4      600.57      550.35     17.26 o 
  -2  11   4      153.94      155.15     15.26 o 
  -1  11   4      102.63      130.07     16.92 o 
   0  11   4      600.86      624.58     17.84 o 
   1  11   4      127.40      121.79     16.40 o 
   2  11   4       96.95      114.81     16.89 o 
   3  11   4     3590.17     3727.08     30.44 o 
   4  11   4       82.23       93.63     22.08 o 
   5  11   4      395.36      388.20     22.75 o 
   6  11   4      198.37      184.60     22.30 o 
   7  11   4     1666.50     1664.89     25.92 o 
   8  11   4       17.66       20.90     23.26 o 
   9  11   4      206.34      162.42     25.49 o 
  10  11   4       91.26       23.15     66.51 o 
 -10  12   4      195.12      207.69     21.31 o 
  -9  12   4     1198.73     1197.52     22.78 o 
  -8  12   4      564.01      558.96     19.72 o 
  -7  12   4      398.51      367.33     18.49 o 
  -6  12   4      786.86      786.39     18.93 o 
  -5  12   4      606.15      621.86     18.16 o 
  -4  12   4      380.30      418.54     18.02 o 
  -3  12   4      113.89      111.91     15.87 o 
  -2  12   4     1170.02     1121.73     18.09 o 
  -1  12   4     1076.99     1048.94     18.72 o 
   0  12   4        7.95       10.61     16.98 o 
   1  12   4      152.61      170.24     17.01 o 
   2  12   4      513.46      495.00     17.19 o 
   3  12   4        4.37       18.94     19.69 o 
   4  12   4      390.40      365.50     21.35 o 
   5  12   4      180.79      215.80     23.98 o 
   6  12   4      907.72      951.75     23.81 o 
   7  12   4        8.02      -13.06     23.77 o 
   8  12   4       46.72       34.00     24.05 o 
   9  12   4       35.17       28.96     27.29 o 
 -10  13   4       33.56        9.58     21.57 o 
  -9  13   4       16.07       54.71     23.29 o 
  -8  13   4      187.51      194.91     19.95 o 
  -7  13   4       71.93       87.65     20.58 o 
  -6  13   4        1.84        2.82     18.88 o 
  -5  13   4        3.90       33.55     17.83 o 
  -4  13   4     1116.08     1106.58     19.12 o 
  -3  13   4      360.45      356.39     16.87 o 
  -2  13   4      176.47      169.12     17.67 o 
  -1  13   4       94.67      107.58     17.87 o 
   0  13   4      134.57      145.59     16.55 o 
   1  13   4      132.03      138.95     17.13 o 
   2  13   4      224.89      246.66     18.07 o 
   3  13   4      122.06      130.87     18.84 o 
   4  13   4       47.86       30.05     20.50 o 
   5  13   4      464.39      434.94     22.36 o 
   6  13   4       19.55       -3.47     21.64 o 
   7  13   4      471.16      404.47     24.38 o 
   8  13   4       31.24       41.53     24.68 o 
  -9  14   4      367.67      323.14     24.44 o 
  -8  14   4       23.50       34.15     20.74 o 
  -7  14   4      651.20      618.54     20.17 o 
  -6  14   4      141.94      157.77     18.90 o 
  -5  14   4     1070.11     1099.78     18.98 o 
  -4  14   4       90.55       85.69     17.39 o 
  -3  14   4      109.97      112.27     17.77 o 
  -2  14   4      656.72      666.45     18.29 o 
  -1  14   4      923.92      970.32     19.99 o 
   0  14   4       92.13      105.69     17.10 o 
   1  14   4      373.18      388.30     18.07 o 
   2  14   4      942.77      968.90     19.24 o 
   3  14   4      838.88      848.82     19.75 o 
   4  14   4      195.24      185.38     21.21 o 
   5  14   4      330.80      335.87     23.78 o 
   6  14   4     1981.10     1880.70     54.59 o 
   7  14   4       15.05       29.20     25.53 o 
  -8  15   4       25.21       51.15     20.58 o 
  -7  15   4        7.78        7.39     20.70 o 
  -6  15   4       85.94       79.83     18.35 o 
  -5  15   4      217.66      198.98     17.99 o 
  -4  15   4      295.84      316.61     19.43 o 
  -3  15   4       81.08       74.59     19.26 o 
  -2  15   4       75.85       71.55     18.65 o 
  -1  15   4      954.83      948.65     19.28 o 
   0  15   4       70.55      102.06     18.12 o 
   1  15   4      144.65      149.12     17.92 o 
   2  15   4      427.72      383.23     18.63 o 
   3  15   4      221.10      223.81     20.03 o 
   4  15   4       22.28       20.12     20.53 o 
   5  15   4       69.28       57.98     20.80 o 
   6  15   4        1.87       17.79     25.64 o 
  -6  16   4       43.05       50.27     19.75 o 
  -5  16   4       39.60       49.85     21.14 o 
  -4  16   4        9.73       10.13     19.06 o 
  -3  16   4        0.12       17.55     19.47 o 
  -2  16   4        7.87       27.09     18.51 o 
  -1  16   4       57.67       80.65     19.01 o 
   0  16   4        5.52        5.75     17.58 o 
   1  16   4        0.65       27.12     18.16 o 
   2  16   4      350.82      364.27     19.66 o 
   3  16   4       29.40       33.00     19.48 o 
   4  16   4        1.20       13.21     21.52 o 
   5  16   4        4.50       11.72     22.87 o 
  -5  17   4      365.72      325.37     22.06 o 
  -4  17   4      207.04      184.19     20.34 o 
  -3  17   4      139.69      124.74     21.57 o 
  -2  17   4       11.77       10.34     18.57 o 
  -1  17   4      425.95      436.60     18.74 o 
   0  17   4      570.48      530.94     20.72 o 
   1  17   4      411.74      394.26     19.98 o 
   2  17   4        1.30       12.27     19.91 o 
   3  17   4      349.29      324.29     22.43 o 
  -1  18   4        6.35       80.45     40.29 o 
 -14   1   5      404.36      380.68     27.03 o 
 -13   1   5       69.08       47.47     24.60 o 
 -12   1   5       18.57       35.09     22.68 o 
 -11   1   5      845.36      833.84     21.64 o 
 -10   1   5     2162.87     2165.97     29.19 o 
  -9   1   5      400.65      381.23     19.85 o 
  -8   1   5     2443.23     2730.41     24.37 o 
  -7   1   5     3416.38     3232.16     31.53 o 
  -6   1   5     9622.68     9006.29     72.49 o 
  -5   1   5        3.48       31.40     15.13 o 
  -4   1   5      907.37      940.93     18.47 o 
  -3   1   5      159.47       74.91     18.62 o 
  -2   1   5    11414.60    11214.44     78.68 o 
  -1   1   5      298.65      404.36     20.81 o 
   0   1   5    13779.18    14157.89     86.48 o 
   1   1   5     2785.34     2423.32     31.83 o 
   2   1   5      126.95      158.51     17.59 o 
   3   1   5     1825.96     2100.59     30.73 o 
   4   1   5     7442.86     7341.13     69.95 o 
   5   1   5    20960.03    20555.88    148.20 o 
   6   1   5      458.56      492.71     21.19 o 
   7   1   5      452.62      510.09     21.28 o 
   8   1   5     1446.98     1465.20     25.73 o 
   9   1   5     2925.69     2939.26     32.72 o 
  10   1   5        1.06       12.32     24.77 o 
  11   1   5      100.32      119.56     28.69 o 
  12   1   5     1086.64     1108.75     31.32 o 
 -14   2   5        1.06        3.81     29.14 o 
 -13   2   5      259.64      252.43     24.66 o 
 -12   2   5       51.63       60.25     23.01 o 
 -11   2   5      639.61      697.14     21.51 o 
 -10   2   5      122.97      119.15     19.66 o 
  -9   2   5      430.69      428.76     18.49 o 
  -8   2   5      197.70      183.66     17.40 o 
  -7   2   5      462.03      457.56     18.45 o 
  -6   2   5     4890.89     4574.80     44.01 o 
  -5   2   5     7707.77     8361.62     58.09 o 
  -4   2   5      197.30      170.86     18.60 o 
  -3   2   5      603.75      570.76     20.12 o 
  -2   2   5    15435.24    15302.52     68.60 o 
  -1   2   5    14289.07    15311.79    115.62 o 
   0   2   5     2819.93     3176.17     26.14 o 
   1   2   5    11619.66    12474.50     68.20 o 
   2   2   5    13441.72    13814.91     43.79 o 
   3   2   5     1657.79     1925.72     26.47 o 
   4   2   5      128.61      189.76     22.82 o 
   5   2   5     6475.79     6317.17     71.84 o 
   6   2   5      989.88     1001.15     21.31 o 
   7   2   5       21.05       12.45     21.95 o 
   8   2   5      175.12      179.21     21.83 o 
   9   2   5      889.95      873.67     24.06 o 
  10   2   5       72.74       48.66     24.60 o 
  11   2   5      226.38      257.69     27.40 o 
  12   2   5        0.04       22.94     28.66 o 
 -14   3   5      105.60      133.33     26.12 o 
 -13   3   5        1.20       40.57     23.71 o 
 -12   3   5      223.60      249.34     23.10 o 
 -11   3   5     1640.15     1684.98     23.50 o 
 -10   3   5      750.21      764.61     20.78 o 
  -9   3   5     1002.91      961.81     19.90 o 
  -8   3   5       71.64       77.22     16.43 o 
  -7   3   5     3163.16     2783.97     21.57 o 
  -6   3   5     5681.25     5085.82     55.13 o 
  -5   3   5     9122.54     8667.19     70.83 o 
  -4   3   5      213.12      279.21     17.20 o 
  -3   3   5     2922.50     2554.03     22.89 o 
  -2   3   5     9574.86     8898.44     46.79 o 
  -1   3   5    19805.99    20756.90    128.58 o 
   0   3   5     9798.02     9794.04     37.29 o 
   1   3   5     2488.69     2249.31     23.98 o 
   2   3   5      816.04     1117.09     21.41 o 
   3   3   5      192.92      301.85     19.13 o 
   4   3   5     1535.69     1254.64     28.29 o 
   5   3   5     9229.60     9306.93     92.76 o 
   6   3   5        7.28       32.85     21.76 o 
   7   3   5      358.40      389.30     21.48 o 
   8   3   5      138.19      137.66     23.15 o 
   9   3   5      723.23      729.70     26.20 o 
  10   3   5       40.20       50.58     23.36 o 
  11   3   5       92.64       97.26     26.74 o 
  12   3   5       23.16       27.84     32.22 o 
 -14   4   5        2.05       -4.85     27.04 o 
 -13   4   5      812.92      758.65     25.53 o 
 -12   4   5        7.00        8.78     21.83 o 
 -11   4   5      142.63      159.34     19.76 o 
 -10   4   5        1.96       36.67     19.35 o 
  -9   4   5     1179.42     1229.13     20.24 o 
  -8   4   5      633.42      668.51     18.05 o 
  -7   4   5     1301.39     1249.92     19.28 o 
  -6   4   5      857.16      828.87     18.29 o 
  -5   4   5     9369.70    10274.25     92.17 o 
  -4   4   5    12391.56    12812.20     70.98 o 
  -3   4   5       54.53      136.08     16.62 o 
  -2   4   5     1214.43     1124.34     18.06 o 
  -1   4   5       18.30       46.54     15.34 o 
   0   4   5     7712.67     7429.15     61.48 o 
   1   4   5       93.01      109.12     17.96 o 
   2   4   5     2900.48     2731.22     26.40 o 
   3   4   5      395.13      401.87     20.77 o 
   4   4   5     5625.27     5625.84     33.45 o 
   5   4   5       16.22       25.91     20.56 o 
   6   4   5      637.24      616.73     20.70 o 
   7   4   5      984.71     1024.16     24.09 o 
   8   4   5      392.28      337.45     24.97 o 
   9   4   5      706.01      739.07     24.08 o 
  10   4   5        2.26       -3.26     27.77 o 
  11   4   5      441.94      447.42     29.53 o 
  12   4   5       32.57       36.80     30.98 o 
 -13   5   5      274.57      280.40     23.67 o 
 -12   5   5     1372.34     1369.89     26.18 o 
 -11   5   5      494.37      508.88     20.43 o 
 -10   5   5      459.15      476.05     18.64 o 
  -9   5   5     2325.47     2342.34     21.61 o 
  -8   5   5      972.06     1026.53     20.34 o 
  -7   5   5      741.22      724.37     19.33 o 
  -6   5   5     1180.93     1132.88     19.04 o 
  -5   5   5     9590.95     9733.36     55.12 o 
  -4   5   5       59.08       20.87     16.31 o 
  -3   5   5     7766.26     8505.54     39.85 o 
  -2   5   5     6342.13     5811.26     33.63 o 
  -1   5   5    17915.40    16901.24     68.59 o 
   0   5   5     6236.53     6390.90     37.00 o 
   1   5   5     1937.82     1978.52     22.62 o 
   2   5   5      573.41      435.02     21.39 o 
   3   5   5     1674.16     1541.81     24.02 o 
   4   5   5     1717.89     1745.58     23.48 o 
   5   5   5       62.60       70.81     20.24 o 
   6   5   5     1689.98     1624.02     25.53 o 
   7   5   5      154.13      159.59     20.35 o 
   8   5   5        0.98       26.75     23.99 o 
   9   5   5       18.81       19.17     25.28 o 
  10   5   5      944.36     1050.78     32.34 o 
  11   5   5        1.83       -9.33     28.34 o 
 -13   6   5      146.36      180.18     23.32 o 
 -12   6   5      173.87      171.49     22.00 o 
 -11   6   5       81.69       90.65     19.85 o 
 -10   6   5        8.33       20.20     18.83 o 
  -9   6   5       47.70       34.20     17.66 o 
  -8   6   5       15.66       20.45     17.83 o 
  -7   6   5      444.06      480.84     18.33 o 
  -6   6   5      866.80      893.50     19.17 o 
  -5   6   5     1165.12     1189.97     18.90 o 
  -4   6   5      310.19      291.97     16.03 o 
  -3   6   5     9757.95    10204.19     56.77 o 
  -2   6   5     1097.74     1133.58     17.23 o 
  -1   6   5      593.42      656.56     17.83 o 
   0   6   5     1974.76     1721.50     20.53 o 
   1   6   5     1875.00     1935.87     19.97 o 
   2   6   5      234.51      310.75     18.84 o 
   3   6   5      464.17      439.37     19.94 o 
   4   6   5       53.58       46.24     21.58 o 
   5   6   5      241.11      245.27     21.28 o 
   6   6   5      223.42      220.81     23.17 o 
   7   6   5       64.83       71.22     23.36 o 
   8   6   5      177.06      220.67     26.93 o 
   9   6   5       55.10       70.53     25.40 o 
  10   6   5      202.13      224.59     37.93 o 
  11   6   5      113.49      109.61     40.21 o 
 -13   7   5        1.02       26.18     22.97 o 
 -12   7   5      410.46      436.74     22.13 o 
 -11   7   5       21.67       30.48     20.09 o 
 -10   7   5      393.94      391.09     18.98 o 
  -9   7   5      174.29      166.72     19.62 o 
  -8   7   5       99.49      113.95     17.93 o 
  -7   7   5      551.96      506.14     17.21 o 
  -6   7   5      484.51      452.22     18.45 o 
  -5   7   5    12764.16    12524.49     58.61 o 
  -4   7   5      516.84      515.16     15.66 o 
  -3   7   5     6491.46     6894.35     48.94 o 
  -2   7   5      369.08      343.47     15.19 o 
  -1   7   5     9179.48     8819.85     68.84 o 
   0   7   5      713.10      603.04     18.10 o 
   1   7   5     2364.02     2535.63     21.79 o 
   2   7   5      235.46      219.72     17.55 o 
   3   7   5     5309.15     4940.74     58.90 o 
   4   7   5      251.05      262.80     20.54 o 
   5   7   5        3.54        5.74     20.95 o 
   6   7   5      298.21      314.65     23.51 o 
   7   7   5      838.05      857.56     24.40 o 
   8   7   5      143.96      115.35     27.42 o 
   9   7   5      242.09      245.94     31.45 o 
  10   7   5     1195.79     1178.11     41.83 o 
  11   7   5      121.66      132.36     42.54 o 
 -13   8   5       99.99       86.66     30.94 o 
 -12   8   5       26.55       29.89     22.54 o 
 -11   8   5      552.14      504.44     21.21 o 
 -10   8   5       69.71       69.89     19.44 o 
  -9   8   5       42.58       79.22     18.30 o 
  -8   8   5       10.95        8.92     17.21 o 
  -7   8   5      559.32      574.34     18.62 o 
  -6   8   5      219.71      216.80     16.32 o 
  -5   8   5       13.25       32.52     14.98 o 
  -4   8   5     3492.87     3612.56     22.14 o 
  -3   8   5     3148.21     3221.95     20.32 o 
  -2   8   5       33.24       31.44     15.88 o 
  -1   8   5      339.09      320.95     16.78 o 
   0   8   5      677.87      591.61     16.56 o 
   1   8   5      118.08      173.11     16.36 o 
   2   8   5      479.79      567.33     17.85 o 
   3   8   5     1783.94     1785.22     22.98 o 
   4   8   5     1162.00     1220.60     22.69 o 
   5   8   5      596.83      604.24     23.66 o 
   6   8   5       41.57       58.13     23.14 o 
   7   8   5      905.93      902.54     24.85 o 
   8   8   5      675.59      690.43     27.26 o 
   9   8   5      409.82      416.51     31.70 o 
  10   8   5       26.24       56.34     31.28 o 
  11   8   5       14.56       30.63     39.57 o 
 -12   9   5      376.99      376.69     22.66 o 
 -11   9   5       59.15       97.43     20.18 o 
 -10   9   5      234.61      267.84     19.92 o 
  -9   9   5      291.19      344.22     19.82 o 
  -8   9   5      114.22      156.90     17.89 o 
  -7   9   5       65.26       62.04     19.20 o 
  -6   9   5      694.74      674.50     16.85 o 
  -5   9   5     2041.19     1986.50     18.78 o 
  -4   9   5       11.85       15.78     15.07 o 
  -3   9   5     2076.19     2232.81     19.70 o 
  -2   9   5      955.87      844.99     18.31 o 
  -1   9   5     4340.51     3971.73     23.40 o 
   0   9   5     1534.07     1553.98     18.20 o 
   1   9   5      337.84      360.56     17.70 o 
   2   9   5      250.09      264.55     18.96 o 
   3   9   5     2539.56     2526.08     24.34 o 
   4   9   5     1203.11     1275.79     23.23 o 
   5   9   5      537.63      544.01     21.85 o 
   6   9   5       49.90       57.04     21.82 o 
   7   9   5      194.73      188.19     23.27 o 
   8   9   5       41.19       44.50     23.04 o 
   9   9   5      224.56      233.58     27.91 o 
  10   9   5      478.62      456.55     36.18 o 
 -12  10   5       25.89        7.70     21.24 o 
 -11  10   5      429.02      389.08     22.27 o 
 -10  10   5      270.29      274.44     20.21 o 
  -9  10   5      772.77      735.11     20.47 o 
  -8  10   5      344.13      368.63     18.80 o 
  -7  10   5      982.37     1019.10     18.58 o 
  -6  10   5      235.96      267.50     16.18 o 
  -5  10   5     1513.92     1514.58     18.73 o 
  -4  10   5     1148.00     1135.79     18.11 o 
  -3  10   5      210.84      184.69     16.66 o 
  -2  10   5      601.36      642.45     17.89 o 
  -1  10   5      220.82      244.86     15.76 o 
   0  10   5     2817.16     2632.87     22.68 o 
   1  10   5        8.38       20.62     16.29 o 
   2  10   5     1607.38     1702.71     20.62 o 
   3  10   5     3994.63     3942.11     30.63 o 
   4  10   5      829.07      827.47     22.43 o 
   5  10   5       27.94       30.09     20.22 o 
   6  10   5      584.33      581.27     23.85 o 
   7  10   5     1156.20     1121.65     24.93 o 
   8  10   5      256.10      283.44     24.96 o 
   9  10   5      303.25      274.81     29.66 o 
  10  10   5       34.12       27.73     30.89 o 
 -11  11   5      389.70      375.32     22.93 o 
 -10  11   5      753.68      747.70     22.17 o 
  -9  11   5      337.75      366.69     20.73 o 
  -8  11   5       92.36       89.67     20.38 o 
  -7  11   5     1385.73     1416.10     20.85 o 
  -6  11   5     1591.52     1598.60     20.86 o 
  -5  11   5     1662.55     1634.51     20.37 o 
  -4  11   5      517.29      482.22     17.97 o 
  -3  11   5      750.17      761.16     18.45 o 
  -2  11   5     1702.41     1732.77     20.25 o 
  -1  11   5       44.62       52.11     15.55 o 
   0  11   5     1796.14     1693.67     20.31 o 
   1  11   5      425.05      428.27     17.61 o 
   2  11   5       37.08       47.41     16.83 o 
   3  11   5      162.76      165.94     19.52 o 
   4  11   5     1118.35     1042.50     23.04 o 
   5  11   5      412.63      417.86     21.86 o 
   6  11   5      572.89      526.75     24.02 o 
   7  11   5       62.28       74.78     24.12 o 
   8  11   5      254.05      261.53     26.87 o 
   9  11   5      258.64      228.67     29.04 o 
 -10  12   5       21.38       34.48     21.39 o 
  -9  12   5      152.19      132.94     20.23 o 
  -8  12   5       12.72       40.98     19.10 o 
  -7  12   5      468.24      444.63     18.34 o 
  -6  12   5      179.34      193.98     18.33 o 
  -5  12   5     1353.34     1381.01     20.06 o 
  -4  12   5       61.12       72.74     17.44 o 
  -3  12   5      113.96      110.43     18.62 o 
  -2  12   5      941.17      983.78     18.02 o 
  -1  12   5      291.24      304.48     18.22 o 
   0  12   5       21.38       39.48     17.05 o 
   1  12   5      136.97      161.41     17.47 o 
   2  12   5      705.16      726.85     18.65 o 
   3  12   5        9.85       17.35     18.48 o 
   4  12   5       25.78       47.52     21.67 o 
   5  12   5     1471.78     1398.00     24.53 o 
   6  12   5      813.97      870.18     24.53 o 
   7  12   5       70.12       61.13     23.35 o 
   8  12   5      116.65      122.42     25.37 o 
   9  12   5       78.02       82.27     50.16 o 
 -10  13   5      387.18      368.62     23.80 o 
  -9  13   5        0.84       -6.99     20.67 o 
  -8  13   5      297.27      302.77     19.14 o 
  -7  13   5      886.86      896.24     20.85 o 
  -6  13   5     1505.55     1476.55     35.19 o 
  -5  13   5      105.16      110.19     17.66 o 
  -4  13   5       68.15       71.72     17.97 o 
  -3  13   5     1551.74     1546.70     19.02 o 
  -2  13   5       71.78       94.30     16.08 o 
  -1  13   5      163.82      164.36     17.98 o 
   0  13   5      173.51      159.37     17.80 o 
   1  13   5     1336.79     1410.92     19.61 o 
   2  13   5       20.17       30.91     17.39 o 
   3  13   5       15.04       38.08     18.58 o 
   4  13   5      940.09      909.62     20.38 o 
   5  13   5     1755.00     1719.14     25.44 o 
   6  13   5      826.94      725.25     27.98 o 
   7  13   5       29.47       44.84     23.99 o 
   8  13   5      363.92      355.74     25.68 o 
  -9  14   5        2.35       16.72     22.77 o 
  -8  14   5        7.91       -4.55     19.47 o 
  -7  14   5        6.52       16.69     20.87 o 
  -6  14   5       30.49       66.01     19.32 o 
  -5  14   5       39.63       36.58     18.69 o 
  -4  14   5      430.29      411.31     17.75 o 
  -3  14   5       20.07       24.11     17.35 o 
  -2  14   5      235.70      242.27     17.99 o 
  -1  14   5       24.14       44.96     18.45 o 
   0  14   5      153.68      170.31     17.31 o 
   1  14   5      139.05      138.97     17.32 o 
   2  14   5        1.05        8.80     18.13 o 
   3  14   5        6.06       35.14     18.77 o 
   4  14   5       83.76       66.85     20.23 o 
   5  14   5       13.94       13.31     20.08 o 
   6  14   5       15.79       10.49     23.01 o 
   7  14   5      228.72      214.15     25.91 o 
  -8  15   5      177.82      142.94     22.21 o 
  -7  15   5       62.58       89.27     20.04 o 
  -6  15   5       61.53       74.61     18.16 o 
  -5  15   5      302.97      283.65     18.75 o 
  -4  15   5       16.75       34.11     18.03 o 
  -3  15   5      125.17      125.85     18.04 o 
  -2  15   5      385.44      392.05     19.32 o 
  -1  15   5      311.94      305.71     18.87 o 
   0  15   5      587.80      554.34     19.12 o 
   1  15   5      227.52      250.48     19.14 o 
   2  15   5      185.48      183.42     19.19 o 
   3  15   5       25.27       23.66     21.03 o 
   4  15   5      789.02      745.43     21.40 o 
   5  15   5      506.25      524.83     21.57 o 
   6  15   5        4.47       29.23     22.32 o 
  -6  16   5      339.81      303.09     20.86 o 
  -5  16   5       30.11       39.78     20.11 o 
  -4  16   5      307.15      267.12     19.69 o 
  -3  16   5        4.03       16.98     19.48 o 
  -2  16   5     1088.03     1039.71     21.66 o 
  -1  16   5       27.44       18.73     18.28 o 
   0  16   5      230.04      232.33     18.84 o 
   1  16   5      118.83      115.45     18.52 o 
   2  16   5      740.49      754.49     20.86 o 
   3  16   5        7.45       26.65     20.81 o 
   4  16   5        1.46       34.70     20.66 o 
  -4  17   5       48.47       71.63     22.35 o 
  -3  17   5       96.91       90.68     19.74 o 
  -2  17   5      196.47      198.03     18.79 o 
  -1  17   5      209.82      210.48     19.03 o 
   0  17   5       24.78       22.52     19.33 o 
   1  17   5       79.58       67.58     20.10 o 
   2  17   5        2.96        8.75     20.59 o 
   3  17   5        4.66       30.79     23.50 o 
 -14   0   6      136.49      107.43     35.72 o 
 -13   0   6      100.44       82.45     33.15 o 
 -12   0   6     1410.83     1500.67     43.34 o 
 -11   0   6      299.20      296.35     31.57 o 
 -10   0   6     1363.64     1301.10     31.20 o 
  -9   0   6     2552.78     2457.30     50.01 o 
  -8   0   6     5926.95     6037.63     98.21 o 
  -7   0   6     2024.23     2020.76     30.92 o 
  -6   0   6      128.51       63.94     23.79 o 
  -5   0   6        4.40       -5.04     24.76 o 
  -4   0   6      141.02       74.31     23.57 o 
  -3   0   6      118.60      103.18     24.95 o 
  -2   0   6    14205.74    15142.29     93.84 o 
  -1   0   6    27282.79    28967.90    322.27 o 
   0   0   6     3969.20     4107.92     40.44 o 
   1   0   6     3310.54     3482.02     39.30 o 
   2   0   6      585.83      693.07     33.30 o 
   3   0   6    15648.70    15097.09    326.68 o 
   4   0   6      412.60      693.25     28.03 o 
   5   0   6     4531.80     4651.27    100.38 o 
   6   0   6     3063.08     3033.83     54.90 o 
   7   0   6    12129.00    11741.33    198.24 o 
   8   0   6      516.18      533.29     36.16 o 
   9   0   6      182.39      158.60     43.87 o 
  10   0   6      928.70      952.70     59.47 o 
  11   0   6     1856.18     1821.31     55.70 o 
  12   0   6       63.59       27.15     62.18 o 
 -14   1   6       11.40        9.13     28.14 o 
 -13   1   6        0.86       26.64     22.98 o 
 -12   1   6      153.13      180.51     22.55 o 
 -11   1   6      748.23      726.44     21.41 o 
 -10   1   6      189.79      195.85     20.62 o 
  -9   1   6      233.81      239.68     19.53 o 
  -8   1   6       15.29       25.31     19.59 o 
  -7   1   6     2595.60     2725.04     22.14 o 
  -6   1   6       48.35       27.60     15.89 o 
  -5   1   6      213.80      322.68     16.78 o 
  -4   1   6     2526.42     2412.90     21.44 o 
  -3   1   6      703.41      779.33     18.25 o 
  -2   1   6      306.29      263.88     20.02 o 
  -1   1   6      300.29      370.03     19.50 o 
   0   1   6     2149.93     2010.64     27.14 o 
   1   1   6     5311.61     5664.09     70.90 o 
   2   1   6       90.48      127.48     21.12 o 
   3   1   6      115.79      155.44     18.08 o 
   4   1   6     1791.24     1630.18     27.63 o 
   5   1   6      126.44      132.88     22.18 o 
   6   1   6      339.55      377.45     24.85 o 
   7   1   6       46.77       48.22     23.04 o 
   8   1   6      655.30      644.13     29.01 o 
   9   1   6       23.20       24.72     30.25 o 
  10   1   6        6.86       22.33     38.83 o 
  11   1   6       95.01      105.96     36.91 o 
  12   1   6       74.45       66.04     39.04 o 
 -14   2   6       25.61       64.41     25.48 o 
 -13   2   6      280.66      310.60     23.54 o 
 -12   2   6     1705.98     1664.09     25.67 o 
 -11   2   6     1086.80     1083.85     22.38 o 
 -10   2   6      222.34      243.96     18.90 o 
  -9   2   6       14.80       12.58     16.78 o 
  -8   2   6     5596.30     5521.57     47.88 o 
  -7   2   6     6125.65     5912.55     51.86 o 
  -6   2   6     1052.21     1118.08     18.94 o 
  -5   2   6       90.13      214.56     16.84 o 
  -4   2   6      100.72       38.16     17.25 o 
  -3   2   6     4031.76     3929.57     33.69 o 
  -2   2   6     2539.18     2266.77     23.98 o 
  -1   2   6    15299.11    14776.88    104.57 o 
   0   2   6     2394.56     2190.09     22.70 o 
   1   2   6     1248.20     1542.53     22.37 o 
   2   2   6     2378.11     2775.21     26.83 o 
   3   2   6     8221.41     7807.13     50.64 o 
   4   2   6     9400.20     9357.26     59.08 o 
   5   2   6     2737.05     2845.20     33.81 o 
   6   2   6      681.81      687.48     24.79 o 
   7   2   6     1811.27     1735.59     31.78 o 
   8   2   6      223.05      177.54     28.94 o 
   9   2   6      251.07      238.21     28.97 o 
  10   2   6      173.56      179.91     38.89 o 
  11   2   6      491.19      503.25     35.19 o 
  12   2   6       64.01       38.67     43.49 o 
 -14   3   6      114.08      118.36     25.72 o 
 -13   3   6      696.94      647.51     24.68 o 
 -12   3   6      893.89      903.57     23.45 o 
 -11   3   6      388.05      423.76     19.95 o 
 -10   3   6       27.46       48.48     18.47 o 
  -9   3   6     2907.80     2935.44     23.13 o 
  -8   3   6       16.84       21.45     17.15 o 
  -7   3   6     1691.31     1671.95     20.47 o 
  -6   3   6        2.53        6.78     16.82 o 
  -5   3   6     3895.62     3571.10     35.00 o 
  -4   3   6      159.36      133.03     16.21 o 
  -3   3   6     7311.58     7423.88     72.38 o 
  -2   3   6     3990.64     4278.98     25.82 o 
  -1   3   6     3586.69     3525.13     24.64 o 
   0   3   6      763.44      552.99     17.87 o 
   1   3   6     2712.19     2631.93     26.65 o 
   2   3   6      579.87      586.75     19.04 o 
   3   3   6       11.45       36.55     19.75 o 
   4   3   6      879.52      720.24     24.52 o 
   5   3   6       17.50       15.06     21.93 o 
   6   3   6     1429.03     1412.31     29.24 o 
   7   3   6       16.91       52.47     25.79 o 
   8   3   6     2601.52     2517.97     36.27 o 
   9   3   6      336.09      360.19     30.30 o 
  10   3   6      386.95      399.94     34.63 o 
  11   3   6       64.88       39.12     36.34 o 
 -14   4   6       25.09       53.98     24.72 o 
 -13   4   6      529.74      524.56     26.16 o 
 -12   4   6      976.07      983.04     22.42 o 
 -11   4   6      503.16      524.26     20.30 o 
 -10   4   6     1225.47     1189.00     19.93 o 
  -9   4   6       19.50       43.73     17.57 o 
  -8   4   6     1802.37     1898.37     20.18 o 
  -7   4   6     5251.69     4867.52     44.06 o 
  -6   4   6     9004.94     9054.56     68.11 o 
  -5   4   6     3902.93     3577.88     27.84 o 
  -4   4   6     5782.30     5920.22     44.34 o 
  -3   4   6     8241.09     7600.15     30.71 o 
  -2   4   6    12259.90    12260.51    127.62 o 
  -1   4   6     5456.25     4744.50     33.14 o 
   0   4   6      705.74      588.95     20.09 o 
   1   4   6     2379.86     2165.12     22.28 o 
   2   4   6     6872.69     7036.63     45.89 o 
   3   4   6     3887.12     3970.05     29.00 o 
   4   4   6     1087.46      991.01     23.80 o 
   5   4   6      202.71      232.28     25.16 o 
   6   4   6     1728.73     1730.13     32.36 o 
   7   4   6       83.55      110.15     25.07 o 
   8   4   6      240.08      234.61     29.36 o 
   9   4   6      262.65      282.55     31.88 o 
  10   4   6        2.06      -23.29     35.19 o 
  11   4   6        0.15       -7.67     33.23 o 
 -13   5   6      141.95      147.77     22.67 o 
 -12   5   6       44.49       57.52     21.47 o 
 -11   5   6     1243.02     1226.20     21.07 o 
 -10   5   6      286.42      306.77     19.37 o 
  -9   5   6      557.11      509.14     18.78 o 
  -8   5   6       29.53       51.92     17.30 o 
  -7   5   6     1033.12     1127.44     19.01 o 
  -6   5   6      176.78      202.19     16.59 o 
  -5   5   6     6189.65     6283.52     52.08 o 
  -4   5   6      576.59      516.32     16.71 o 
  -3   5   6      870.49      881.50     17.99 o 
  -2   5   6     3554.27     3754.83     22.84 o 
  -1   5   6     3237.00     3100.56     21.61 o 
   0   5   6       93.77       89.96     16.79 o 
   1   5   6      323.66      322.16     18.48 o 
   2   5   6     2136.32     1899.06     21.62 o 
   3   5   6      943.83      980.47     21.67 o 
   4   5   6       57.63       59.80     19.39 o 
   5   5   6      753.87      767.84     22.69 o 
   6   5   6     2101.18     1895.81     25.48 o 
   7   5   6      386.78      354.61     25.99 o 
   8   5   6      193.45      200.59     31.44 o 
   9   5   6      319.39      277.06     31.77 o 
  10   5   6     1054.78     1020.49     35.71 o 
  11   5   6        1.31       16.64     36.07 o 
 -13   6   6      765.67      744.29     24.64 o 
 -12   6   6       22.65       38.70     20.64 o 
 -11   6   6       16.44       28.42     18.30 o 
 -10   6   6      407.82      438.75     18.60 o 
  -9   6   6       28.36       50.21     18.28 o 
  -8   6   6      104.49      131.17     17.96 o 
  -7   6   6      863.02      876.40     18.27 o 
  -6   6   6     2854.55     2603.97     20.95 o 
  -5   6   6     1102.86     1133.68     18.59 o 
  -4   6   6     6222.43     6340.46     27.24 o 
  -3   6   6     3323.45     3497.36     30.81 o 
  -2   6   6     4210.70     3656.97     28.86 o 
  -1   6   6       70.38       92.34     15.08 o 
   0   6   6     1491.62     1327.62     20.02 o 
   1   6   6      389.37      304.97     19.17 o 
   2   6   6     3982.28     3892.82     24.78 o 
   3   6   6      880.77      959.53     21.16 o 
   4   6   6      174.39      154.16     19.88 o 
   5   6   6     3193.87     3193.20     28.31 o 
   6   6   6        1.91        6.91     22.49 o 
   7   6   6      564.78      563.88     26.92 o 
   8   6   6     1308.75     1334.86     31.81 o 
   9   6   6     1887.88     1937.82     37.02 o 
  10   6   6       15.59       39.53     30.37 o 
  11   6   6       38.09       52.82     37.11 o 
 -13   7   6       12.73       40.25     23.98 o 
 -12   7   6        9.71       32.70     20.35 o 
 -11   7   6       48.51       77.86     18.65 o 
 -10   7   6       10.63       23.88     17.71 o 
  -9   7   6       14.11       26.14     17.19 o 
  -8   7   6      107.09      118.83     17.40 o 
  -7   7   6       30.51       40.68     17.45 o 
  -6   7   6      369.57      412.81     17.50 o 
  -5   7   6      703.54      645.35     16.77 o 
  -4   7   6      453.51      404.76     15.45 o 
  -3   7   6      254.97      221.96     14.46 o 
  -2   7   6      170.30      160.61     15.44 o 
  -1   7   6     1324.93     1488.69     19.53 o 
   0   7   6      572.10      512.49     17.76 o 
   1   7   6       67.56       56.78     15.64 o 
   2   7   6      997.91     1040.25     18.84 o 
   3   7   6       55.00       64.50     20.31 o 
   4   7   6     2703.55     2783.29     25.66 o 
   5   7   6      996.21     1036.26     23.43 o 
   6   7   6       96.45       72.52     20.83 o 
   7   7   6        4.14        8.22     23.63 o 
   8   7   6        8.84       32.61     26.95 o 
   9   7   6        1.74       38.12     35.20 o 
  10   7   6       70.28       55.61     36.95 o 
  11   7   6        1.74      -33.07     41.53 o 
 -13   8   6      145.68      167.54     29.22 o 
 -12   8   6       32.84       21.33     21.21 o 
 -11   8   6       11.85       29.04     19.22 o 
 -10   8   6      341.05      347.74     20.55 o 
  -9   8   6        5.39       11.59     17.96 o 
  -8   8   6      251.93      251.27     18.33 o 
  -7   8   6      637.98      677.41     18.89 o 
  -6   8   6       79.50       68.78     16.13 o 
  -5   8   6      101.11       78.60     15.74 o 
  -4   8   6     1333.08     1368.52     17.60 o 
  -3   8   6      936.70     1023.81     17.17 o 
  -2   8   6     2787.44     2834.29     23.50 o 
  -1   8   6      107.95      129.69     16.25 o 
   0   8   6     1330.29     1330.21     19.31 o 
   1   8   6     3917.47     4064.98     24.36 o 
   2   8   6      885.06      957.29     18.80 o 
   3   8   6      145.20      135.80     18.75 o 
   4   8   6      339.55      310.51     20.42 o 
   5   8   6      968.13     1017.24     24.41 o 
   6   8   6      265.82      290.54     23.39 o 
   7   8   6      103.19      102.34     22.24 o 
   8   8   6      578.44      611.33     27.46 o 
   9   8   6     2261.08     2185.02     38.56 o 
  10   8   6        6.09       -4.41     37.44 o 
 -12   9   6      177.25      141.57     22.50 o 
 -11   9   6      721.74      731.66     21.86 o 
 -10   9   6      411.34      412.57     19.68 o 
  -9   9   6      914.86      908.24     20.36 o 
  -8   9   6      106.75      106.67     17.20 o 
  -7   9   6      185.39      221.06     17.88 o 
  -6   9   6      388.11      388.18     18.37 o 
  -5   9   6     2029.05     2060.62     19.81 o 
  -4   9   6      371.95      409.93     15.73 o 
  -3   9   6      555.61      526.11     16.28 o 
  -2   9   6      468.83      431.42     17.58 o 
  -1   9   6     1132.00     1082.40     18.76 o 
   0   9   6       40.50       51.54     15.24 o 
   1   9   6       60.56       50.28     16.40 o 
   2   9   6     8609.48     8512.78     74.74 o 
   3   9   6      597.09      593.90     18.43 o 
   4   9   6      443.16      477.68     21.83 o 
   5   9   6      298.95      320.88     21.31 o 
   6   9   6     1594.99     1564.72     25.68 o 
   7   9   6      521.61      521.12     23.17 o 
   8   9   6      341.91      344.52     26.38 o 
   9   9   6      112.82      108.54     28.00 o 
  10   9   6      115.29      119.72     38.20 o 
 -12  10   6      210.11      238.83     22.21 o 
 -11  10   6      260.85      271.99     22.35 o 
 -10  10   6      263.76      293.14     19.94 o 
  -9  10   6       65.58       77.67     19.30 o 
  -8  10   6     1191.03     1215.45     20.32 o 
  -7  10   6      651.56      660.98     20.03 o 
  -6  10   6     1095.38     1077.22     19.15 o 
  -5  10   6      255.72      267.02     16.31 o 
  -4  10   6     1124.21     1094.06     17.71 o 
  -3  10   6     4803.95     4846.58     35.54 o 
  -2  10   6      734.20      683.61     17.95 o 
  -1  10   6     1663.64     1664.29     20.47 o 
   0  10   6      179.69      224.32     16.28 o 
   1  10   6        2.55       23.82     16.68 o 
   2  10   6      327.95      329.51     20.45 o 
   3  10   6      233.18      237.45     17.77 o 
   4  10   6      602.83      644.19     22.36 o 
   5  10   6      196.81      204.30     21.85 o 
   6  10   6        7.37       27.94     22.52 o 
   7  10   6       43.93       62.98     25.87 o 
   8  10   6      342.76      345.20     27.21 o 
   9  10   6       65.78       74.21     28.59 o 
 -11  11   6      265.54      249.06     21.84 o 
 -10  11   6       44.05       44.30     20.25 o 
  -9  11   6      742.08      706.66     21.56 o 
  -8  11   6       13.25       25.48     18.61 o 
  -7  11   6     1579.46     1540.95     20.24 o 
  -6  11   6     1238.54     1191.88     18.99 o 
  -5  11   6     1125.91     1092.03     17.87 o 
  -4  11   6      218.83      234.64     17.20 o 
  -3  11   6      300.09      269.41     17.08 o 
  -2  11   6      773.72      824.59     17.88 o 
  -1  11   6      151.67      176.26     17.13 o 
   0  11   6      752.75      763.26     19.26 o 
   1  11   6      497.42      461.84     17.94 o 
   2  11   6     2999.71     2982.79     32.26 o 
   3  11   6      165.77      184.03     18.95 o 
   4  11   6      937.54      975.64     20.70 o 
   5  11   6       74.13       79.18     21.87 o 
   6  11   6     1363.01     1329.44     31.89 o 
   7  11   6      110.17      120.98     23.72 o 
   8  11   6       25.38       26.03     24.26 o 
   9  11   6       38.07       30.34     32.80 o 
 -10  12   6       19.87       32.48     20.65 o 
  -9  12   6       31.42       32.83     21.45 o 
  -8  12   6     2692.07     2651.22     23.96 o 
  -7  12   6      408.03      428.41     17.87 o 
  -6  12   6      132.04      121.01     17.78 o 
  -5  12   6       15.77       36.22     17.72 o 
  -4  12   6     1732.49     1795.78     24.40 o 
  -3  12   6      181.55      201.43     17.67 o 
  -2  12   6      108.60      113.09     17.35 o 
  -1  12   6     2017.42     1993.47     19.62 o 
   0  12   6     2055.17     2085.80     24.73 o 
   1  12   6       54.68       50.17     17.64 o 
   2  12   6      181.31      192.53     18.50 o 
   3  12   6     2453.85     2395.91     23.04 o 
   4  12   6     1558.85     1560.96     27.01 o 
   5  12   6      869.60      849.23     23.50 o 
   6  12   6       94.16       86.71     22.89 o 
   7  12   6      470.81      487.18     24.56 o 
   8  12   6       65.98       72.41     25.36 o 
 -10  13   6        4.50        6.79     21.98 o 
  -9  13   6      131.42      169.38     19.76 o 
  -8  13   6      123.40      117.82     19.63 o 
  -7  13   6        0.50       19.57     18.93 o 
  -6  13   6       34.48       30.06     18.00 o 
  -5  13   6       26.25       44.52     19.80 o 
  -4  13   6      121.60      123.62     17.59 o 
  -3  13   6       31.98       25.98     16.51 o 
  -2  13   6        1.91       15.81     16.67 o 
  -1  13   6       32.63       47.08     17.76 o 
   0  13   6      531.24      560.76     19.95 o 
   1  13   6      109.15      112.77     17.67 o 
   2  13   6       53.61       66.64     18.36 o 
   3  13   6       22.40       41.56     19.19 o 
   4  13   6      401.87      421.47     20.68 o 
   5  13   6      133.07      141.28     20.37 o 
   6  13   6        0.12       20.41     21.78 o 
   7  13   6        6.22       17.86     25.36 o 
  -9  14   6       15.29       32.35     22.01 o 
  -8  14   6      611.21      579.97     22.24 o 
  -7  14   6       31.75       49.94     20.60 o 
  -6  14   6      245.83      254.15     18.82 o 
  -5  14   6        1.55       10.77     19.05 o 
  -4  14   6      585.82      627.29     18.34 o 
  -3  14   6       86.56       95.32     18.23 o 
  -2  14   6      606.92      588.22     19.18 o 
  -1  14   6      655.11      650.05     19.35 o 
   0  14   6      102.96      117.59     17.31 o 
   1  14   6      310.72      292.72     18.93 o 
   2  14   6      135.59      145.75     19.92 o 
   3  14   6      672.87      657.27     20.60 o 
   4  14   6      214.97      231.42     20.40 o 
   5  14   6      684.60      602.36     23.20 o 
   6  14   6        1.68        8.29     21.22 o 
  -8  15   6       27.31       35.64     26.30 o 
  -7  15   6       18.47       36.58     19.97 o 
  -6  15   6       86.01       70.85     20.15 o 
  -5  15   6      257.91      263.99     18.23 o 
  -4  15   6       68.68       73.14     18.16 o 
  -3  15   6      560.51      570.97     22.06 o 
  -2  15   6       66.04       74.43     18.51 o 
  -1  15   6      490.82      510.93     19.52 o 
   0  15   6        3.68       14.36     18.77 o 
   1  15   6       59.02       73.46     18.16 o 
   2  15   6        0.99       24.38     19.85 o 
   3  15   6        0.68        1.07     20.09 o 
   4  15   6       35.80       56.36     20.70 o 
   5  15   6       28.34       51.59     21.43 o 
  -6  16   6       34.17       46.80     19.00 o 
  -5  16   6       42.94       55.62     18.68 o 
  -4  16   6      164.12      158.26     20.39 o 
  -3  16   6      172.44      172.87     19.88 o 
  -2  16   6        8.76       16.07     19.92 o 
  -1  16   6      166.57      169.45     18.91 o 
   0  16   6       88.09      120.42     18.87 o 
   1  16   6       19.55       23.45     19.24 o 
   2  16   6      165.00      181.73     20.94 o 
   3  16   6      805.84      711.47     23.58 o 
   4  16   6      267.88      251.07     21.46 o 
  -4  17   6      161.77      138.50     21.27 o 
  -3  17   6      722.32      690.97     21.47 o 
  -2  17   6        1.91       17.82     20.90 o 
  -1  17   6       89.26       83.35     20.03 o 
   0  17   6      165.72      169.82     20.02 o 
   1  17   6      378.04      353.04     21.66 o 
   2  17   6       50.65       68.29     21.81 o 
 -14   1   7        0.28       14.86     23.80 o 
 -13   1   7      958.47      940.47     23.52 o 
 -12   1   7      253.89      260.91     20.98 o 
 -11   1   7      702.72      719.10     20.21 o 
 -10   1   7        7.43       20.57     19.27 o 
  -9   1   7     3568.56     3489.75     34.00 o 
  -8   1   7       63.20       69.30     19.09 o 
  -7   1   7     3208.83     3373.50     27.35 o 
  -6   1   7     4028.96     3818.56     23.24 o 
  -5   1   7      103.04       69.87     15.53 o 
  -4   1   7      335.49      356.49     16.21 o 
  -3   1   7     5363.44     6257.83     67.76 o 
  -2   1   7    23331.77    23128.89     58.26 o 
  -1   1   7     1227.16     1385.93     24.02 o 
   0   1   7     7084.05     7637.92     57.54 o 
   1   1   7     3477.48     3929.38     53.40 o 
   2   1   7    12658.87    11991.43     99.11 o 
   3   1   7      434.04      612.70     19.97 o 
   4   1   7     3526.85     3526.10     35.64 o 
   5   1   7     1813.29     1855.88     24.37 o 
   6   1   7     2886.40     2997.69     27.58 o 
   7   1   7       59.60       43.53     23.47 o 
   8   1   7       23.51       29.00     26.06 o 
   9   1   7      573.87      592.34     31.78 o 
  10   1   7      246.59      243.36     40.46 o 
  11   1   7      274.95      214.28     42.59 o 
 -14   2   7      292.70      307.25     25.22 o 
 -13   2   7      292.86      326.23     22.37 o 
 -12   2   7       83.68       88.77     20.13 o 
 -11   2   7      311.50      297.34     20.28 o 
 -10   2   7     1125.89     1125.80     20.28 o 
  -9   2   7        5.13       22.99     16.42 o 
  -8   2   7      556.02      592.64     18.77 o 
  -7   2   7     2926.65     3152.24     26.69 o 
  -6   2   7     1503.07     1294.22     18.28 o 
  -5   2   7     2491.51     2648.93     37.10 o 
  -4   2   7      456.94      412.72     18.72 o 
  -3   2   7     4154.82     4579.24     33.39 o 
  -2   2   7     2197.72     2119.07     23.02 o 
  -1   2   7     8224.97     8544.47     59.75 o 
   0   2   7      693.65      712.29     17.92 o 
   1   2   7     1607.23     1766.06     24.38 o 
   2   2   7       18.02       12.50     22.57 o 
   3   2   7     5271.85     5120.72     29.67 o 
   4   2   7      627.73      678.65     22.71 o 
   5   2   7      106.36      126.47     22.23 o 
   6   2   7      289.20      274.40     23.03 o 
   7   2   7     7707.59     7458.61     66.78 o 
   8   2   7       34.54       47.52     24.54 o 
   9   2   7        1.32       -3.82     28.79 o 
  10   2   7      568.14      575.69     34.01 o 
  11   2   7      382.86      385.59     42.98 o 
 -14   3   7      141.89      166.99     26.48 o 
 -13   3   7     1102.85     1065.87     24.40 o 
 -12   3   7      263.16      260.25     21.52 o 
 -11   3   7      477.97      476.20     20.93 o 
 -10   3   7      124.69      142.53     18.08 o 
  -9   3   7     3904.96     3900.83     50.65 o 
  -8   3   7     1500.41     1550.74     19.01 o 
  -7   3   7     3300.71     3111.82     49.60 o 
  -6   3   7     2641.50     2528.69     31.88 o 
  -5   3   7     8369.49     8408.89     93.31 o 
  -4   3   7      126.39       69.03     15.90 o 
  -3   3   7     4541.71     3826.71     29.37 o 
  -2   3   7     6744.19     6771.29     58.02 o 
  -1   3   7     1206.27      916.42     18.51 o 
   0   3   7      794.88      847.16     18.32 o 
   1   3   7    13391.72    13514.73     53.40 o 
   2   3   7     2237.80     2043.77     26.94 o 
   3   3   7     1303.20     1087.87     21.11 o 
   4   3   7     1013.07     1159.42     23.96 o 
   5   3   7      227.17      229.45     21.71 o 
   6   3   7      864.01      839.37     26.62 o 
   7   3   7      277.86      272.58     27.81 o 
   8   3   7      794.39      813.72     31.82 o 
   9   3   7       27.44       58.62     30.09 o 
  10   3   7       25.74       50.17     30.32 o 
  11   3   7       25.25       20.48     42.30 o 
 -14   4   7      177.10      165.71     26.09 o 
 -13   4   7        0.13        4.79     24.24 o 
 -12   4   7      905.45      882.37     21.35 o 
 -11   4   7       13.82       21.98     18.17 o 
 -10   4   7      162.72      186.53     18.43 o 
  -9   4   7      573.78      543.46     18.02 o 
  -8   4   7      547.23      567.44     17.01 o 
  -7   4   7     3305.71     3409.55     37.31 o 
  -6   4   7     1791.74     1832.52     24.21 o 
  -5   4   7     5041.15     5166.29     51.96 o 
  -4   4   7     4191.71     4295.67     37.21 o 
  -3   4   7     5930.25     5843.19     27.51 o 
  -2   4   7      426.15      394.54     17.33 o 
  -1   4   7     2699.90     2948.68     23.22 o 
   0   4   7      823.08      908.28     18.70 o 
   1   4   7     4952.09     4693.85     32.47 o 
   2   4   7     1178.07     1320.60     21.30 o 
   3   4   7     7475.66     7713.86     63.15 o 
   4   4   7      111.23       89.50     21.41 o 
   5   4   7     6349.80     6311.81     44.89 o 
   6   4   7      386.01      404.90     23.86 o 
   7   4   7     1228.38     1290.58     26.01 o 
   8   4   7      511.55      566.54     28.23 o 
   9   4   7      805.69      785.56     35.77 o 
  10   4   7      190.42      183.40     33.88 o 
  11   4   7       55.43       56.65     34.60 o 
 -13   5   7        1.01        6.69     21.26 o 
 -12   5   7       76.45       64.20     19.60 o 
 -11   5   7      285.17      337.48     19.50 o 
 -10   5   7      202.40      216.27     18.10 o 
  -9   5   7      255.08      250.29     17.50 o 
  -8   5   7     2704.42     2648.65     36.07 o 
  -7   5   7     4145.62     4060.74     46.93 o 
  -6   5   7      319.66      319.94     16.80 o 
  -5   5   7      354.23      431.03     16.30 o 
  -4   5   7     8862.52     8552.42     46.86 o 
  -3   5   7     6439.92     5804.04     41.74 o 
  -2   5   7      296.77      322.20     16.66 o 
  -1   5   7     2326.01     2186.01     21.17 o 
   0   5   7     4578.68     4632.43     33.80 o 
   1   5   7     4681.45     4583.90     44.59 o 
   2   5   7       97.52       79.48     16.26 o 
   3   5   7     3286.30     3234.76     23.84 o 
   4   5   7     2184.56     2168.42     28.23 o 
   5   5   7      369.66      339.04     25.27 o 
   6   5   7      244.89      254.46     26.04 o 
   7   5   7     2008.63     1988.91     32.84 o 
   8   5   7      953.89      965.58     29.92 o 
   9   5   7      103.63      116.32     30.08 o 
  10   5   7      169.42      154.54     32.13 o 
  11   5   7      339.59      329.75     35.46 o 
 -13   6   7       31.39       54.67     22.63 o 
 -12   6   7       34.08       40.20     20.14 o 
 -11   6   7      179.49      177.23     18.75 o 
 -10   6   7        1.09       14.35     18.28 o 
  -9   6   7      507.41      476.23     18.64 o 
  -8   6   7        1.76        8.44     17.77 o 
  -7   6   7      399.93      386.87     17.63 o 
  -6   6   7        7.78       16.66     16.13 o 
  -5   6   7     5393.56     5460.58     32.66 o 
  -4   6   7     1631.00     1596.49     18.65 o 
  -3   6   7      390.55      302.42     17.72 o 
  -2   6   7     2262.60     2336.93     20.01 o 
  -1   6   7      122.22      159.37     15.85 o 
   0   6   7      376.44      413.99     17.51 o 
   1   6   7     1782.62     1832.28     21.79 o 
   2   6   7      309.90      293.26     17.92 o 
   3   6   7        8.47       17.84     18.02 o 
   4   6   7      641.96      644.91     22.38 o 
   5   6   7      951.71      909.80     23.41 o 
   6   6   7        0.29       16.82     27.34 o 
   7   6   7      703.46      679.84     28.84 o 
   8   6   7      204.66      236.34     30.06 o 
   9   6   7      910.74      970.13     37.68 o 
  10   6   7        2.13       12.55     32.76 o 
 -13   7   7        8.01       36.83     23.20 o 
 -12   7   7       15.60       28.23     20.59 o 
 -11   7   7     1074.57     1034.68     21.06 o 
 -10   7   7        1.80       11.33     19.78 o 
  -9   7   7      222.88      216.08     19.28 o 
  -8   7   7      187.04      204.42     17.56 o 
  -7   7   7     1090.92     1136.76     18.72 o 
  -6   7   7     1695.46     1792.97     19.70 o 
  -5   7   7      734.22      645.18     17.85 o 
  -4   7   7     2597.10     2478.68     25.69 o 
  -3   7   7     4167.39     4080.86     48.98 o 
  -2   7   7     1336.21     1314.34     17.05 o 
  -1   7   7      586.72      526.83     17.60 o 
   0   7   7     3685.94     3584.61     23.87 o 
   1   7   7       92.59      100.24     16.66 o 
   2   7   7     1408.80     1457.39     21.88 o 
   3   7   7      827.83      789.18     20.04 o 
   4   7   7     3644.30     3687.26     47.94 o 
   5   7   7       10.37       34.77     20.07 o 
   6   7   7       12.80       29.46     21.12 o 
   7   7   7     1407.38     1426.76     31.82 o 
   8   7   7     2974.76     2976.11     39.69 o 
   9   7   7      213.75      169.16     35.84 o 
  10   7   7       18.07        6.54     37.95 o 
 -13   8   7        1.92       31.93     65.78 o 
 -12   8   7      281.86      310.31     21.30 o 
 -11   8   7        5.08       25.26     18.52 o 
 -10   8   7      861.78      861.41     21.10 o 
  -9   8   7       38.10       51.64     18.06 o 
  -8   8   7      710.01      683.94     18.77 o 
  -7   8   7      727.14      687.44     18.90 o 
  -6   8   7       29.23       32.09     17.46 o 
  -5   8   7      849.65      886.40     18.77 o 
  -4   8   7       54.95       70.04     14.94 o 
  -3   8   7      540.97      478.84     15.76 o 
  -2   8   7        6.94       10.01     16.58 o 
  -1   8   7      657.34      665.36     17.94 o 
   0   8   7        2.52       27.57     17.25 o 
   1   8   7     1736.33     1604.84     19.80 o 
   2   8   7      155.99      175.27     17.94 o 
   3   8   7      294.71      307.12     17.97 o 
   4   8   7       91.15      135.76     18.53 o 
   5   8   7        8.49       33.58     22.69 o 
   6   8   7      151.90      171.53     22.95 o 
   7   8   7       81.63       98.36     23.36 o 
   8   8   7      563.08      575.31     31.20 o 
   9   8   7        0.38       32.60     35.78 o 
  10   8   7       29.43       52.60     43.53 o 
 -12   9   7        2.97       -6.82     20.96 o 
 -11   9   7      139.48      128.71     20.78 o 
 -10   9   7      120.46      121.61     18.69 o 
  -9   9   7       55.34       92.62     18.78 o 
  -8   9   7     1414.62     1377.13     20.62 o 
  -7   9   7      682.81      705.85     17.88 o 
  -6   9   7      161.60      160.38     17.35 o 
  -5   9   7       72.37       94.31     15.38 o 
  -4   9   7     4367.25     4225.27     24.39 o 
  -3   9   7     1026.30     1067.22     16.67 o 
  -2   9   7      213.38      213.93     16.68 o 
  -1   9   7      294.67      290.87     17.25 o 
   0   9   7     1528.60     1448.22     20.00 o 
   1   9   7      241.49      264.96     17.25 o 
   2   9   7       12.18       30.76     17.42 o 
   3   9   7     1853.37     1898.23     22.33 o 
   4   9   7     1066.78     1077.37     20.62 o 
   5   9   7        2.45       -0.11     22.74 o 
   6   9   7      484.69      429.56     23.08 o 
   7   9   7       79.25       72.38     23.07 o 
   8   9   7      520.19      514.54     27.93 o 
   9   9   7        1.15       -1.39     34.69 o 
 -12  10   7      598.25      541.61     23.01 o 
 -11  10   7        6.24        5.25     22.52 o 
 -10  10   7      705.70      699.19     20.48 o 
  -9  10   7      128.73      133.64     19.38 o 
  -8  10   7     1103.57     1143.16     20.17 o 
  -7  10   7        9.45        4.29     18.08 o 
  -6  10   7     1105.92     1125.62     18.79 o 
  -5  10   7      222.36      227.19     16.50 o 
  -4  10   7       59.87       81.38     15.52 o 
  -3  10   7     1257.17     1295.07     19.78 o 
  -2  10   7       48.34       72.71     16.89 o 
  -1  10   7     2588.77     2785.19     23.82 o 
   0  10   7        3.78       11.81     16.27 o 
   1  10   7     5450.98     5487.24     26.05 o 
   2  10   7        1.22        1.92     17.59 o 
   3  10   7     1594.73     1615.81     21.24 o 
   4  10   7       13.42       -7.77     18.90 o 
   5  10   7     1089.64     1103.85     21.66 o 
   6  10   7       78.31       76.21     22.95 o 
   7  10   7      132.70      154.11     23.07 o 
   8  10   7      210.31      199.15     26.98 o 
   9  10   7      169.41      144.58     29.28 o 
 -11  11   7       18.99       16.91     21.36 o 
 -10  11   7      139.00      163.84     21.07 o 
  -9  11   7     1700.91     1763.98     26.19 o 
  -8  11   7      148.68      169.43     18.98 o 
  -7  11   7      237.29      244.58     19.17 o 
  -6  11   7     1240.08     1222.31     18.80 o 
  -5  11   7     1458.83     1488.55     18.90 o 
  -4  11   7     1430.27     1402.98     23.47 o 
  -3  11   7      774.55      818.46     18.50 o 
  -2  11   7     1987.65     1977.20     22.35 o 
  -1  11   7      745.20      692.16     17.85 o 
   0  11   7       24.12       26.84     17.07 o 
   1  11   7     1302.39     1382.23     19.45 o 
   2  11   7     1947.17     1920.60     21.06 o 
   3  11   7      805.89      819.50     20.61 o 
   4  11   7      170.59      195.06     20.29 o 
   5  11   7      626.32      610.53     20.89 o 
   6  11   7       35.11       57.42     23.28 o 
   7  11   7       13.55       32.17     24.30 o 
   8  11   7       76.24       82.61     24.76 o 
 -10  12   7      313.95      308.01     20.74 o 
  -9  12   7        1.03       14.85     20.25 o 
  -8  12   7       23.72       41.53     19.43 o 
  -7  12   7       28.70       40.90     18.56 o 
  -6  12   7      265.78      276.05     17.15 o 
  -5  12   7       39.70       42.50     17.04 o 
  -4  12   7        5.29       16.01     18.37 o 
  -3  12   7     1041.89     1024.45     19.90 o 
  -2  12   7      332.15      326.23     19.08 o 
  -1  12   7      967.95      969.54     17.89 o 
   0  12   7      318.55      358.56     18.83 o 
   1  12   7     1636.08     1569.31     19.95 o 
   2  12   7       16.81       13.54     18.46 o 
   3  12   7      745.40      783.26     19.77 o 
   4  12   7      147.89      180.19     19.78 o 
   5  12   7      303.44      285.55     21.01 o 
   6  12   7      148.48      143.58     20.73 o 
   7  12   7      465.45      421.01     24.56 o 
   8  12   7       15.76       17.29     26.32 o 
 -10  13   7        6.25       16.45     30.01 o 
  -9  13   7      919.53      917.66     21.99 o 
  -8  13   7        4.37       25.66     20.21 o 
  -7  13   7      403.39      376.17     20.68 o 
  -6  13   7      141.68      144.05     18.07 o 
  -5  13   7      689.91      691.92     19.27 o 
  -4  13   7       15.05       11.09     18.01 o 
  -3  13   7       69.71       76.00     17.80 o 
  -2  13   7     2533.09     2494.04     20.51 o 
  -1  13   7       74.23       88.68     18.03 o 
   0  13   7      650.85      626.30     19.25 o 
   1  13   7      195.89      201.50     18.00 o 
   2  13   7      768.73      833.27     20.21 o 
   3  13   7      522.82      510.31     20.88 o 
   4  13   7      139.29      136.42     20.49 o 
   5  13   7      582.97      582.01     21.15 o 
   6  13   7      329.45      351.44     21.90 o 
   7  13   7       21.34       45.95     22.04 o 
  -9  14   7       67.64       88.61     26.31 o 
  -8  14   7       28.24       25.34     22.79 o 
  -7  14   7        4.25        3.33     19.35 o 
  -6  14   7       33.50       50.49     18.89 o 
  -5  14   7        6.64      -14.64     18.17 o 
  -4  14   7       49.66       51.84     18.39 o 
  -3  14   7      157.81      177.57     16.63 o 
  -2  14   7      126.20      164.95     19.00 o 
  -1  14   7      271.68      251.84     18.49 o 
   0  14   7      197.77      173.82     18.17 o 
   1  14   7       74.67       49.71     18.15 o 
   2  14   7       10.50       48.46     19.38 o 
   3  14   7      470.44      458.45     21.53 o 
   4  14   7      189.46      189.58     21.05 o 
   5  14   7      102.48      119.03     20.79 o 
   6  14   7      109.59      119.73     21.99 o 
  -7  15   7      104.12      112.44     20.53 o 
  -6  15   7      133.15      140.70     20.95 o 
  -5  15   7       23.37       23.02     19.25 o 
  -4  15   7       61.72       65.27     18.23 o 
  -3  15   7      198.40      199.55     18.23 o 
  -2  15   7      489.97      519.90     19.77 o 
  -1  15   7        1.72       17.63     18.55 o 
   0  15   7      421.48      393.24     19.26 o 
   1  15   7        0.38       17.45     19.20 o 
   2  15   7      441.01      436.63     22.12 o 
   3  15   7        3.49       14.09     21.06 o 
   4  15   7       67.26       60.02     20.35 o 
   5  15   7       59.99       75.61     21.84 o 
  -6  16   7      185.64      166.52     18.97 o 
  -5  16   7      184.78      195.57     20.35 o 
  -4  16   7      156.90      177.67     20.50 o 
  -3  16   7       53.71       40.03     19.44 o 
  -2  16   7      190.89      151.37     19.90 o 
  -1  16   7      299.08      299.59     19.65 o 
   0  16   7       31.93       49.58     19.22 o 
   1  16   7        4.29       12.57     19.88 o 
   2  16   7        0.93       26.60     20.86 o 
   3  16   7       97.07      122.61     22.24 o 
  -3  17   7       80.52      103.81     20.88 o 
  -2  17   7      100.82       96.14     20.75 o 
  -1  17   7       51.63       51.46     20.61 o 
   0  17   7       44.89       81.34     20.23 o 
   1  17   7       84.46      101.23     27.23 o 
 -14   0   8     1319.60     1255.78     34.73 o 
 -13   0   8       37.77       58.28     28.16 o 
 -12   0   8       77.64      112.34     32.50 o 
 -11   0   8     2057.34     2020.09     67.85 o 
 -10   0   8     2607.70     2472.21     45.80 o 
  -9   0   8      894.83      898.59     28.27 o 
  -8   0   8     1463.83     1608.58     42.21 o 
  -7   0   8     8433.30     7915.38     73.97 o 
  -6   0   8      110.30      100.20     25.00 o 
  -5   0   8       98.76      182.18     23.98 o 
  -4   0   8      458.84      516.10     27.01 o 
  -3   0   8    18376.32    17493.02     89.09 o 
  -2   0   8      513.02      525.60     27.27 o 
  -1   0   8     5040.11     5150.02     40.92 o 
   0   0   8     1267.85     1026.31     28.05 o 
   1   0   8    18663.71    19761.78    225.47 o 
   2   0   8     2851.98     3318.89     51.90 o 
   3   0   8     2163.82     2113.98     32.72 o 
   4   0   8      191.00      168.81     23.72 o 
   5   0   8     1097.38     1096.03     28.29 o 
   6   0   8       18.42       18.29     26.77 o 
   7   0   8      755.14      766.89     35.46 o 
   8   0   8       40.19       62.02     35.31 o 
   9   0   8        1.01       25.84     42.63 o 
  10   0   8      571.05      509.18     59.75 o 
  11   0   8      502.47      418.17     62.35 o 
 -14   1   8       93.71      101.61     22.18 o 
 -13   1   8        1.04       35.47     21.84 o 
 -12   1   8      563.72      567.35     21.11 o 
 -11   1   8      111.69      105.31     19.88 o 
 -10   1   8        1.28       -1.92     19.26 o 
  -9   1   8       89.70      114.48     18.60 o 
  -8   1   8     2135.75     2087.32     22.66 o 
  -7   1   8     1674.08     1633.32     21.58 o 
  -6   1   8      204.84      241.08     17.84 o 
  -5   1   8       22.54       71.45     16.63 o 
  -4   1   8      558.08      531.41     18.08 o 
  -3   1   8        0.11       14.19     17.08 o 
  -2   1   8     2537.14     2818.10     26.46 o 
  -1   1   8      389.44      436.59     20.31 o 
   0   1   8     3592.81     3743.36     29.44 o 
   1   1   8      218.80      193.45     21.09 o 
   2   1   8     7521.06     8034.12     56.03 o 
   3   1   8      334.72      375.40     18.61 o 
   4   1   8      366.86      360.49     18.25 o 
   5   1   8      335.34      340.51     17.28 o 
   6   1   8      205.39      255.81     20.06 o 
   7   1   8      362.75      340.09     21.56 o 
   8   1   8       31.72       41.02     25.22 o 
   9   1   8      240.35      233.59     32.78 o 
  10   1   8       38.43       16.96     40.44 o 
  11   1   8       69.65       63.21     43.07 o 
 -14   2   8      561.54      530.01     24.74 o 
 -13   2   8      136.04      116.75     22.34 o 
 -12   2   8        0.06       17.14     19.63 o 
 -11   2   8      572.32      599.33     19.99 o 
 -10   2   8     1999.72     1986.79     41.63 o 
  -9   2   8      314.41      372.88     19.43 o 
  -8   2   8      226.79      228.10     18.01 o 
  -7   2   8     4348.30     4557.37     65.22 o 
  -6   2   8     1031.95     1126.90     21.46 o 
  -5   2   8      460.92      343.78     17.16 o 
  -4   2   8     2892.11     2533.28     23.06 o 
  -3   2   8     7625.34     6994.86     37.23 o 
  -2   2   8        6.12       30.97     17.89 o 
  -1   2   8     2116.00     2421.41     24.04 o 
   0   2   8     5216.00     4638.76     38.71 o 
   1   2   8     4025.79     3526.05     28.92 o 
   2   2   8     2670.56     2733.75     35.96 o 
   3   2   8      632.86      722.50     19.69 o 
   4   2   8      585.40      556.59     20.50 o 
   5   2   8      962.44      998.66     21.40 o 
   6   2   8     2840.85     2645.56     30.61 o 
   7   2   8     1913.93     1793.63     27.77 o 
   8   2   8       52.33       83.51     22.37 o 
   9   2   8        2.16       20.14     31.18 o 
  10   2   8        1.96       24.20     32.22 o 
  11   2   8      473.94      440.85     44.78 o 
 -14   3   8        6.63       49.22     24.38 o 
 -13   3   8       79.62      100.64     22.09 o 
 -12   3   8      134.23      153.63     20.25 o 
 -11   3   8      534.92      484.66     20.30 o 
 -10   3   8      826.43      834.43     19.17 o 
  -9   3   8       61.46       64.66     16.63 o 
  -8   3   8     2533.21     2298.21     27.10 o 
  -7   3   8      983.80      972.13     18.07 o 
  -6   3   8     4704.79     4668.53     51.59 o 
  -5   3   8      497.82      494.48     18.50 o 
  -4   3   8     2950.29     2356.91     20.74 o 
  -3   3   8       35.46       22.06     15.59 o 
  -2   3   8     2514.33     2503.12     25.06 o 
  -1   3   8      184.02      198.93     16.85 o 
   0   3   8     6675.04     6913.67     29.30 o 
   1   3   8     3381.99     3327.97     36.42 o 
   2   3   8     1703.74     1674.15     28.40 o 
   3   3   8      795.31      830.33     19.77 o 
   4   3   8       38.94       45.61     18.37 o 
   5   3   8     5599.01     5503.23     31.89 o 
   6   3   8      591.91      644.30     25.48 o 
   7   3   8      721.56      762.20     24.21 o 
   8   3   8       20.53       13.64     26.34 o 
   9   3   8      953.03      964.23     27.72 o 
  10   3   8       16.21       19.64     28.08 o 
  11   3   8       95.21       95.02     37.75 o 
 -14   4   8       80.21       95.71     24.29 o 
 -13   4   8      238.09      227.01     22.64 o 
 -12   4   8      493.32      512.10     21.84 o 
 -11   4   8      465.92      495.59     18.62 o 
 -10   4   8      767.16      774.85     18.37 o 
  -9   4   8     1873.91     1954.94     22.76 o 
  -8   4   8     1054.96     1114.48     17.64 o 
  -7   4   8      223.45      193.84     16.27 o 
  -6   4   8      801.99      717.92     18.65 o 
  -5   4   8     3911.13     3835.78     38.78 o 
  -4   4   8     6077.48     5602.09     59.27 o 
  -3   4   8     3550.23     3552.68     27.76 o 
  -2   4   8     2094.40     1933.77     20.15 o 
  -1   4   8     2129.06     1950.66     20.61 o 
   0   4   8     4185.97     4085.63     31.67 o 
   1   4   8     3069.37     2774.10     24.97 o 
   2   4   8    11288.40    11338.80     92.15 o 
   3   4   8      282.90      231.71     18.16 o 
   4   4   8        5.25       19.38     20.52 o 
   5   4   8      416.74      394.24     23.52 o 
   6   4   8     2918.24     2897.21     30.57 o 
   7   4   8     1375.60     1360.24     26.42 o 
   8   4   8       18.49       22.40     25.41 o 
   9   4   8        1.05        6.07     27.95 o 
  10   4   8      233.61      241.99     28.62 o 
 -13   5   8      252.42      244.33     23.92 o 
 -12   5   8       24.30       26.78     19.22 o 
 -11   5   8       26.39       36.47     18.98 o 
 -10   5   8     1572.93     1594.65     21.40 o 
  -9   5   8     1329.19     1226.10     19.48 o 
  -8   5   8       11.68       29.91     16.77 o 
  -7   5   8      302.35      334.41     17.59 o 
  -6   5   8     3627.99     3679.50     28.02 o 
  -5   5   8     2356.91     2103.77     20.49 o 
  -4   5   8     1156.25     1235.60     18.27 o 
  -3   5   8      299.68      320.18     17.43 o 
  -2   5   8     1381.50     1266.58     18.67 o 
  -1   5   8      757.07      890.25     18.92 o 
   0   5   8     2558.80     2545.88     24.94 o 
   1   5   8        9.14       10.95     19.83 o 
   2   5   8     3478.74     3754.25     25.90 o 
   3   5   8     2012.83     1977.96     22.41 o 
   4   5   8     2874.65     2927.19     32.40 o 
   5   5   8       15.91       13.12     23.77 o 
   6   5   8      581.53      529.63     27.43 o 
   7   5   8     2703.93     2716.06     33.31 o 
   8   5   8       96.35       96.02     26.47 o 
   9   5   8      182.95      182.82     30.77 o 
  10   5   8       37.16       54.83     31.39 o 
 -13   6   8      274.53      283.14     23.44 o 
 -12   6   8      750.02      723.21     21.52 o 
 -11   6   8      200.16      203.25     18.64 o 
 -10   6   8       28.72       19.13     18.45 o 
  -9   6   8     1121.37     1127.76     19.76 o 
  -8   6   8     1023.54     1088.42     19.26 o 
  -7   6   8      372.89      378.17     19.15 o 
  -6   6   8      472.03      567.84     17.30 o 
  -5   6   8    10613.05    10431.15     68.34 o 
  -4   6   8     1751.02     1870.56     19.29 o 
  -3   6   8      860.01      874.56     18.06 o 
  -2   6   8       83.38      169.15     17.17 o 
  -1   6   8     2402.79     2184.29     20.75 o 
   0   6   8      103.26       99.61     18.62 o 
   1   6   8        2.96       12.63     19.33 o 
   2   6   8     2844.48     2706.95     24.51 o 
   3   6   8     3217.54     3249.18     35.85 o 
   4   6   8     2348.66     2300.76     38.86 o 
   5   6   8       78.24       78.57     20.13 o 
   6   6   8     3247.97     3101.82     39.27 o 
   7   6   8      371.56      399.79     28.70 o 
   8   6   8      659.22      620.54     33.42 o 
   9   6   8       18.01       42.50     35.60 o 
  10   6   8      668.11      638.88     37.73 o 
 -13   7   8       53.87       80.31     21.95 o 
 -12   7   8       17.47       37.90     19.30 o 
 -11   7   8       34.45       57.61     19.35 o 
 -10   7   8       52.41       46.85     17.92 o 
  -9   7   8        7.50       22.38     18.29 o 
  -8   7   8      195.77      201.99     17.93 o 
  -7   7   8       81.84      111.42     17.17 o 
  -6   7   8       89.93       76.98     16.01 o 
  -5   7   8      359.34      391.65     16.99 o 
  -4   7   8      875.10      950.09     18.04 o 
  -3   7   8      850.02      909.96     17.78 o 
  -2   7   8        4.96       10.80     16.78 o 
  -1   7   8      114.93      177.07     16.94 o 
   0   7   8      185.24      203.11     17.51 o 
   1   7   8      399.92      442.96     18.97 o 
   2   7   8        3.11       21.65     17.11 o 
   3   7   8       60.73       90.39     18.64 o 
   4   7   8      415.10      369.44     18.91 o 
   5   7   8       84.00       97.26     20.27 o 
   6   7   8        3.35        4.89     30.06 o 
   7   7   8       32.72       33.15     32.75 o 
   8   7   8       78.91       82.10     29.57 o 
   9   7   8        1.59       10.50     36.29 o 
  10   7   8       32.15       26.83     40.24 o 
 -12   8   8      419.43      396.53     21.29 o 
 -11   8   8      120.92      106.34     18.36 o 
 -10   8   8       67.81       82.08     20.20 o 
  -9   8   8     2423.42     2388.93     41.47 o 
  -8   8   8     1819.63     1784.69     21.59 o 
  -7   8   8     1138.53     1193.31     19.54 o 
  -6   8   8       25.63       42.00     16.23 o 
  -5   8   8     1647.44     1562.95     19.75 o 
  -4   8   8      796.70      785.68     18.52 o 
  -3   8   8      344.26      388.52     15.16 o 
  -2   8   8      386.58      505.91     16.19 o 
  -1   8   8     1122.83     1102.85     18.85 o 
   0   8   8        0.04        3.81     17.12 o 
   1   8   8      901.34      974.96     18.48 o 
   2   8   8      986.47      974.59     18.95 o 
   3   8   8      395.42      383.91     18.96 o 
   4   8   8      867.09      895.92     20.41 o 
   5   8   8        5.16        6.73     18.23 o 
   6   8   8      352.55      391.00     21.90 o 
   7   8   8      607.12      668.37     34.52 o 
   8   8   8      639.90      610.83     33.45 o 
   9   8   8        1.81      -12.47     33.71 o 
 -12   9   8        2.28        9.04     20.65 o 
 -11   9   8      134.17      135.29     18.82 o 
 -10   9   8      560.10      599.61     20.66 o 
  -9   9   8      544.11      570.01     19.99 o 
  -8   9   8        8.07       12.60     18.78 o 
  -7   9   8      214.57      192.83     19.46 o 
  -6   9   8     1395.62     1435.40     22.04 o 
  -5   9   8      214.45      224.64     16.62 o 
  -4   9   8      379.70      381.22     15.77 o 
  -3   9   8      239.03      224.22     15.73 o 
  -2   9   8     3015.23     2838.87     25.98 o 
  -1   9   8       15.85       11.43     17.22 o 
   0   9   8     2492.43     2541.55     22.07 o 
   1   9   8     1228.33     1249.69     19.72 o 
   2   9   8      796.46      795.69     19.19 o 
   3   9   8     1868.21     1821.08     21.99 o 
   4   9   8       43.86       62.67     19.32 o 
   5   9   8        6.02       12.57     19.75 o 
   6   9   8        1.69        1.96     19.10 o 
   7   9   8      738.50      743.32     24.05 o 
   8   9   8      103.99      134.58     32.03 o 
   9   9   8       40.49       42.61     35.51 o 
 -11  10   8       10.95       33.17     20.55 o 
 -10  10   8      265.63      333.26     20.25 o 
  -9  10   8      569.21      619.96     20.16 o 
  -8  10   8      528.70      593.80     18.88 o 
  -7  10   8      135.52      158.72     17.82 o 
  -6  10   8     1056.95      949.08     18.99 o 
  -5  10   8      720.23      739.03     19.31 o 
  -4  10   8      801.45      822.88     16.95 o 
  -3  10   8      620.22      643.42     17.64 o 
  -2  10   8      123.95      124.40     17.07 o 
  -1  10   8     1236.80     1184.56     19.41 o 
   0  10   8     2713.36     2716.73     21.23 o 
   1  10   8      573.07      559.12     19.06 o 
   2  10   8      251.40      268.11     18.74 o 
   3  10   8      260.59      302.48     19.09 o 
   4  10   8       27.96       44.50     19.30 o 
   5  10   8        7.82       36.60     19.42 o 
   6  10   8      623.70      621.65     21.19 o 
   7  10   8      526.88      565.18     24.28 o 
   8  10   8      122.37      159.46     33.64 o 
 -11  11   8      247.78      279.92     22.08 o 
 -10  11   8       82.51       84.65     20.90 o 
  -9  11   8        3.89        9.54     20.18 o 
  -8  11   8       73.08       90.61     17.82 o 
  -7  11   8      298.77      338.66     18.43 o 
  -6  11   8      786.09      771.50     20.79 o 
  -5  11   8        0.03       15.19     17.19 o 
  -4  11   8     1069.62     1121.31     18.98 o 
  -3  11   8      416.72      452.25     18.61 o 
  -2  11   8     1006.38     1010.79     20.12 o 
  -1  11   8      116.59      134.54     17.66 o 
   0  11   8     2496.02     2597.25     21.35 o 
   1  11   8       94.86      101.95     17.61 o 
   2  11   8      979.02      954.63     20.09 o 
   3  11   8      189.72      191.97     19.02 o 
   4  11   8      376.70      408.09     21.63 o 
   5  11   8      910.93      863.79     22.20 o 
   6  11   8      106.96      107.79     21.03 o 
   7  11   8      132.12       92.53     23.07 o 
   8  11   8       15.01       52.43     22.72 o 
 -10  12   8      486.01      494.28     22.38 o 
  -9  12   8      125.29      117.04     19.87 o 
  -8  12   8      758.09      685.54     19.66 o 
  -7  12   8     1318.75     1295.78     20.91 o 
  -6  12   8      464.98      449.50     19.39 o 
  -5  12   8        0.82       14.92     16.94 o 
  -4  12   8     1576.48     1526.05     23.07 o 
  -3  12   8     2927.82     2993.58     30.87 o 
  -2  12   8      330.44      319.74     18.03 o 
  -1  12   8       27.84       28.56     16.59 o 
   0  12   8     2019.64     2000.73     21.13 o 
   1  12   8      681.73      712.12     18.89 o 
   2  12   8      203.81      221.55     19.30 o 
   3  12   8       48.82       63.18     19.58 o 
   4  12   8     1976.78     1938.47     26.96 o 
   5  12   8      192.41      201.51     21.48 o 
   6  12   8       11.80       27.42     20.22 o 
   7  12   8      133.71      125.17     22.57 o 
  -9  13   8        0.46       21.20     20.70 o 
  -8  13   8       40.49       52.28     20.00 o 
  -7  13   8        0.13       23.85     18.90 o 
  -6  13   8        6.44       -6.43     18.46 o 
  -5  13   8       67.79       63.78     19.46 o 
  -4  13   8       59.37       70.26     18.13 o 
  -3  13   8       41.37       50.93     18.18 o 
  -2  13   8      184.98      193.03     17.35 o 
  -1  13   8       16.47       19.50     17.54 o 
   0  13   8       88.66       88.91     19.10 o 
   1  13   8      190.92      203.18     19.01 o 
   2  13   8      788.44      786.96     20.81 o 
   3  13   8       80.85      112.91     20.99 o 
   4  13   8       59.16       83.99     19.96 o 
   5  13   8       46.16       60.17     21.00 o 
   6  13   8       20.80        0.69     21.82 o 
  -8  14   8       26.48       32.66     20.84 o 
  -7  14   8      334.74      304.20     21.88 o 
  -6  14   8      118.01       84.16     18.45 o 
  -5  14   8      236.60      246.03     19.59 o 
  -4  14   8       29.03       43.01     19.12 o 
  -3  14   8      927.22      950.24     19.81 o 
  -2  14   8       62.74       68.83     17.78 o 
  -1  14   8      491.01      502.16     19.12 o 
   0  14   8      343.54      330.82     18.64 o 
   1  14   8      456.42      453.66     20.74 o 
   2  14   8        2.87       12.56     20.00 o 
   3  14   8       24.54       15.75     20.14 o 
   4  14   8      370.26      405.45     21.16 o 
   5  14   8       37.07       68.23     22.05 o 
  -7  15   8       90.57      101.12     24.92 o 
  -6  15   8       93.91      113.45     19.01 o 
  -5  15   8        0.41       -4.89     19.50 o 
  -4  15   8       18.82       33.62     18.33 o 
  -3  15   8        9.71       30.73     17.79 o 
  -2  15   8      310.27      310.44     18.92 o 
  -1  15   8        0.19       11.93     20.36 o 
   0  15   8        7.15       29.67     18.89 o 
   1  15   8       73.07       85.52     19.74 o 
   2  15   8       28.68       20.20     21.19 o 
   3  15   8      145.42      134.84     22.30 o 
   4  15   8       14.13       27.85     21.51 o 
  -6  16   8        4.14       -9.07     60.32 o 
  -5  16   8        0.40       23.87     18.47 o 
  -4  16   8        2.98       22.55     19.73 o 
  -3  16   8      443.92      426.76     21.34 o 
  -2  16   8       15.03       30.01     19.47 o 
  -1  16   8        4.64       14.05     19.66 o 
   0  16   8       24.76       55.23     20.28 o 
   1  16   8       85.96       89.17     21.13 o 
   2  16   8        3.38        9.45     21.44 o 
  -2  17   8       66.50        2.31     53.90 o 
 -14   1   9       59.63       57.11     23.50 o 
 -13   1   9       75.43       57.04     21.05 o 
 -12   1   9      612.19      666.44     21.92 o 
 -11   1   9     1218.63     1232.64     22.37 o 
 -10   1   9       32.04       31.27     19.25 o 
  -9   1   9      662.93      666.92     19.51 o 
  -8   1   9     1670.95     1668.03     21.99 o 
  -7   1   9      158.44      226.90     18.31 o 
  -6   1   9      889.23      963.91     19.56 o 
  -5   1   9     5110.35     5352.02     27.53 o 
  -4   1   9     2931.85     2674.51     22.95 o 
  -3   1   9     6205.81     6970.14     30.23 o 
  -2   1   9     3086.36     3223.80     23.98 o 
  -1   1   9     4816.12     4542.55     31.32 o 
   0   1   9     4789.94     4658.53     30.40 o 
   1   1   9        3.63       14.45     21.57 o 
   2   1   9     1303.45     1383.88     30.62 o 
   3   1   9      289.38      258.79     20.04 o 
   4   1   9      620.87      642.02     18.89 o 
   5   1   9      911.02      898.35     19.06 o 
   6   1   9      601.95      631.20     18.46 o 
   7   1   9       92.01      100.21     17.71 o 
   8   1   9       38.43       38.47     20.39 o 
   9   1   9      178.39      170.06     25.21 o 
  10   1   9     1216.46     1116.33     35.55 o 
 -14   2   9       33.18       34.00     23.65 o 
 -13   2   9      368.88      381.00     21.65 o 
 -12   2   9      509.46      551.76     20.54 o 
 -11   2   9       23.58       29.36     18.77 o 
 -10   2   9       34.08       46.31     19.04 o 
  -9   2   9     3224.06     3102.42     27.62 o 
  -8   2   9      313.12      328.74     20.09 o 
  -7   2   9      304.16      302.50     17.15 o 
  -6   2   9      477.68      480.45     18.23 o 
  -5   2   9     3392.62     3018.52     42.35 o 
  -4   2   9      470.00      452.81     17.00 o 
  -3   2   9      348.70      339.55     17.88 o 
  -2   2   9      879.31      871.11     20.61 o 
  -1   2   9      846.28      768.83     21.19 o 
   0   2   9     3578.21     3750.80     30.11 o 
   1   2   9       34.40       52.90     20.80 o 
   2   2   9      821.77      789.57     26.46 o 
   3   2   9       90.19       94.55     17.83 o 
   4   2   9     1741.79     1737.05     22.79 o 
   5   2   9      266.64      295.95     21.57 o 
   6   2   9     1039.57     1016.87     21.74 o 
   7   2   9      463.04      471.15     19.34 o 
   8   2   9      842.64      820.64     23.96 o 
   9   2   9       80.34       74.18     27.22 o 
  10   2   9       25.20       39.38     30.41 o 
 -14   3   9        5.10       23.12     22.94 o 
 -13   3   9        4.87       15.48     21.65 o 
 -12   3   9      118.97      148.04     20.72 o 
 -11   3   9      390.32      424.58     19.82 o 
 -10   3   9      899.68      920.56     20.15 o 
  -9   3   9      264.04      267.63     16.22 o 
  -8   3   9        4.34        4.35     15.70 o 
  -7   3   9       23.07       49.18     15.44 o 
  -6   3   9     3044.08     3043.39     38.57 o 
  -5   3   9     6840.36     6848.17     67.84 o 
  -4   3   9     4198.11     3906.87     40.42 o 
  -3   3   9      214.56      201.59     16.20 o 
  -2   3   9      564.55      481.98     17.81 o 
  -1   3   9     6926.90     6915.05     40.09 o 
   0   3   9     7212.44     6932.40     52.25 o 
   1   3   9    11297.00    11497.06    113.06 o 
   2   3   9       53.32       21.22     21.95 o 
   3   3   9     1315.63     1270.34     20.52 o 
   4   3   9     3072.33     3128.17     26.59 o 
   5   3   9     1558.63     1637.34     23.23 o 
   6   3   9     1622.51     1616.39     25.22 o 
   7   3   9       40.34       73.46     21.05 o 
   8   3   9       33.85       64.73     24.52 o 
   9   3   9      223.29      240.65     29.14 o 
  10   3   9      309.46      301.52     31.20 o 
 -13   4   9      541.09      495.35     22.96 o 
 -12   4   9      168.17      187.64     20.79 o 
 -11   4   9      631.03      668.57     18.48 o 
 -10   4   9      512.87      528.90     18.61 o 
  -9   4   9      324.45      330.56     17.92 o 
  -8   4   9       18.78       27.53     16.39 o 
  -7   4   9      979.43      915.16     17.02 o 
  -6   4   9       16.59       24.45     16.39 o 
  -5   4   9     5058.46     5232.73     59.42 o 
  -4   4   9     1598.37     1688.03     21.30 o 
  -3   4   9      145.32       92.52     16.51 o 
  -2   4   9     2039.56     2021.38     20.83 o 
  -1   4   9       26.04       15.29     16.78 o 
   0   4   9      687.35      586.90     18.29 o 
   1   4   9     1189.88     1229.76     21.77 o 
   2   4   9     2495.78     2515.91     23.68 o 
   3   4   9       22.94       37.32     18.11 o 
   4   4   9     1114.14     1154.39     23.66 o 
   5   4   9      219.23      228.69     22.02 o 
   6   4   9     2715.20     2712.58     27.90 o 
   7   4   9      676.65      614.23     22.45 o 
   8   4   9      476.59      461.46     26.20 o 
   9   4   9      235.02      254.02     29.92 o 
  10   4   9      267.37      246.20     30.25 o 
 -13   5   9      125.77      140.40     22.20 o 
 -12   5   9      144.90      160.48     19.13 o 
 -11   5   9      140.35      143.49     18.67 o 
 -10   5   9     2021.65     2029.20     25.30 o 
  -9   5   9      519.08      521.00     17.66 o 
  -8   5   9       61.28       55.68     17.61 o 
  -7   5   9      387.11      420.93     17.56 o 
  -6   5   9     7873.89     7741.97     79.94 o 
  -5   5   9     1285.52     1340.77     20.51 o 
  -4   5   9       71.80      123.48     16.55 o 
  -3   5   9     2145.33     2139.63     20.07 o 
  -2   5   9      843.23      643.73     17.67 o 
  -1   5   9     1183.20     1266.57     19.02 o 
   0   5   9      973.44      913.38     19.89 o 
   1   5   9     5472.07     5323.00     58.01 o 
   2   5   9        8.57       30.21     18.38 o 
   3   5   9      683.11      707.71     19.51 o 
   4   5   9      670.74      625.76     22.20 o 
   5   5   9    11787.65    11339.34     55.81 o 
   6   5   9       77.92       87.66     22.09 o 
   7   5   9       95.51       97.24     22.10 o 
   8   5   9      266.55      286.79     26.93 o 
   9   5   9      950.80      972.85     34.17 o 
  10   5   9        0.04       13.50     32.59 o 
 -13   6   9       26.52       40.02     20.72 o 
 -12   6   9        0.40       11.22     20.60 o 
 -11   6   9      702.38      692.56     19.73 o 
 -10   6   9      426.28      472.97     18.23 o 
  -9   6   9       16.31       35.73     17.12 o 
  -8   6   9      130.65      116.77     17.61 o 
  -7   6   9      406.73      379.53     17.48 o 
  -6   6   9      219.88      211.12     16.83 o 
  -5   6   9      305.41      299.55     16.81 o 
  -4   6   9      100.39       62.18     17.18 o 
  -3   6   9     1025.48      911.55     17.52 o 
  -2   6   9       89.89      108.75     16.58 o 
  -1   6   9      971.17     1051.53     19.19 o 
   0   6   9        3.81       18.75     18.41 o 
   1   6   9      280.07      326.73     20.12 o 
   2   6   9     1068.27     1102.73     21.58 o 
   3   6   9        8.19       10.97     19.39 o 
   4   6   9      145.51      141.79     20.20 o 
   5   6   9      399.07      390.51     24.19 o 
   6   6   9      249.02      295.08     24.23 o 
   7   6   9        0.25       -2.26     26.32 o 
   8   6   9      121.32      102.90     34.82 o 
   9   6   9      191.17      209.83     36.85 o 
  10   6   9      104.54       91.23     40.74 o 
 -13   7   9      141.77      177.02     21.30 o 
 -12   7   9      119.47      113.26     19.44 o 
 -11   7   9      115.91      130.74     17.85 o 
 -10   7   9     2867.92     2892.01     28.57 o 
  -9   7   9      409.96      442.58     19.10 o 
  -8   7   9      932.08      961.34     18.81 o 
  -7   7   9       23.75       25.44     17.13 o 
  -6   7   9     2934.62     2869.29     24.72 o 
  -5   7   9        0.04       13.72     16.44 o 
  -4   7   9      553.07      535.58     17.64 o 
  -3   7   9      555.19      586.25     17.83 o 
  -2   7   9      383.05      419.71     17.01 o 
  -1   7   9      543.79      572.25     20.29 o 
   0   7   9      467.98      527.60     19.93 o 
   1   7   9     4074.76     3976.98     34.26 o 
   2   7   9        2.63        6.60     20.91 o 
   3   7   9     5477.05     5427.43     49.01 o 
   4   7   9       29.78       52.79     20.55 o 
   5   7   9     1878.17     1915.80     25.38 o 
   6   7   9        0.29      -10.03     25.25 o 
   7   7   9     2173.74     2034.83     28.62 o 
   8   7   9      337.28      282.19     33.22 o 
   9   7   9      372.96      409.91     38.61 o 
 -12   8   9        8.42       16.29     19.45 o 
 -11   8   9      290.17      312.10     18.82 o 
 -10   8   9       40.14       51.20     18.17 o 
  -9   8   9      115.73      110.58     17.89 o 
  -8   8   9       30.25       51.77     17.68 o 
  -7   8   9      609.49      634.31     18.58 o 
  -6   8   9      448.28      439.03     17.82 o 
  -5   8   9      582.78      592.05     17.68 o 
  -4   8   9      571.63      560.53     17.57 o 
  -3   8   9      207.16      221.28     16.90 o 
  -2   8   9      835.91      797.46     18.28 o 
  -1   8   9      259.23      243.14     19.80 o 
   0   8   9     1358.27     1276.56     19.93 o 
   1   8   9      308.50      282.69     17.72 o 
   2   8   9      764.73      795.23     24.24 o 
   3   8   9      364.17      375.37     18.75 o 
   4   8   9       22.36       34.34     20.20 o 
   5   8   9        7.27       11.98     20.01 o 
   6   8   9       66.77       70.12     23.00 o 
   7   8   9      141.86      127.94     27.63 o 
   8   8   9       51.38       75.58     26.52 o 
   9   8   9      234.31      260.50     38.00 o 
 -12   9   9        8.31       16.16     20.24 o 
 -11   9   9       47.90       61.28     19.45 o 
 -10   9   9      415.43      437.00     20.71 o 
  -9   9   9      172.46      187.08     20.18 o 
  -8   9   9       86.96       88.88     17.65 o 
  -7   9   9       12.00       22.90     17.22 o 
  -6   9   9     1886.63     1941.55     28.23 o 
  -5   9   9      295.91      303.30     17.81 o 
  -4   9   9      235.29      253.16     16.61 o 
  -3   9   9      177.34      191.58     17.54 o 
  -2   9   9      676.42      721.85     18.34 o 
  -1   9   9       19.80       20.55     17.78 o 
   0   9   9      189.13      229.35     18.56 o 
   1   9   9      651.00      707.69     19.57 o 
   2   9   9        9.01       32.44     18.32 o 
   3   9   9      358.50      376.37     18.99 o 
   4   9   9     1590.47     1547.27     21.78 o 
   5   9   9     3423.01     3475.49     36.67 o 
   6   9   9      374.18      371.63     22.44 o 
   7   9   9      358.61      327.78     26.70 o 
   8   9   9       58.96       77.59     26.99 o 
 -11  10   9      398.96      406.22     21.35 o 
 -10  10   9       57.91       56.32     18.97 o 
  -9  10   9       82.80       84.11     19.46 o 
  -8  10   9      194.57      185.20     19.02 o 
  -7  10   9     1617.01     1548.76     20.10 o 
  -6  10   9       60.81       53.68     18.67 o 
  -5  10   9      334.66      365.45     17.66 o 
  -4  10   9     1760.97     1766.55     23.95 o 
  -3  10   9      630.58      579.75     18.70 o 
  -2  10   9      702.36      692.82     18.43 o 
  -1  10   9      512.52      584.03     18.77 o 
   0  10   9     1497.75     1508.31     19.68 o 
   1  10   9      443.87      448.32     18.66 o 
   2  10   9     1319.04     1350.42     20.82 o 
   3  10   9       31.72       55.32     19.07 o 
   4  10   9       93.87      116.19     19.24 o 
   5  10   9       10.59       35.96     19.32 o 
   6  10   9      612.88      597.57     21.18 o 
   7  10   9       58.03       56.56     23.35 o 
   8  10   9       80.54       89.41     29.39 o 
 -11  11   9      112.36      103.29     21.02 o 
 -10  11   9       28.40       53.03     19.85 o 
  -9  11   9      223.31      227.41     19.41 o 
  -8  11   9      272.80      328.16     19.73 o 
  -7  11   9       20.60       33.88     17.46 o 
  -6  11   9      198.60      241.36     18.87 o 
  -5  11   9     2151.61     2114.57     32.41 o 
  -4  11   9     1886.72     1946.16     20.97 o 
  -3  11   9      626.09      657.01     18.12 o 
  -2  11   9        0.92        0.94     17.37 o 
  -1  11   9     2370.00     2348.44     23.34 o 
   0  11   9      883.92      909.92     18.39 o 
   1  11   9      876.79      891.49     20.48 o 
   2  11   9       84.85      103.23     19.06 o 
   3  11   9      890.73      893.98     31.42 o 
   4  11   9      675.29      724.69     20.94 o 
   5  11   9      474.75      490.87     21.63 o 
   6  11   9      217.56      250.90     21.58 o 
   7  11   9       27.72       83.19     25.08 o 
 -10  12   9       20.04       55.04     21.53 o 
  -9  12   9       49.23       81.46     20.47 o 
  -8  12   9      108.47      103.40     19.93 o 
  -7  12   9       17.31       20.34     18.50 o 
  -6  12   9      295.15      287.04     18.51 o 
  -5  12   9      422.08      461.91     20.86 o 
  -4  12   9      230.02      224.78     18.46 o 
  -3  12   9       26.98       37.72     17.97 o 
  -2  12   9      769.59      748.12     19.19 o 
  -1  12   9       56.87       70.09     17.38 o 
   0  12   9      205.91      201.84     18.26 o 
   1  12   9       65.66      110.76     18.41 o 
   2  12   9       13.82       30.67     19.35 o 
   3  12   9        7.22       20.29     19.04 o 
   4  12   9      146.13      171.41     20.60 o 
   5  12   9        2.48       25.78     20.17 o 
   6  12   9       48.30       49.31     21.93 o 
   7  12   9      108.64      105.82     61.39 o 
  -9  13   9      212.93      237.87     20.20 o 
  -8  13   9      913.13      843.67     22.47 o 
  -7  13   9        6.53       17.45     18.49 o 
  -6  13   9       16.27       23.17     20.45 o 
  -5  13   9      410.40      400.43     20.78 o 
  -4  13   9      959.90      888.65     20.22 o 
  -3  13   9      504.67      513.82     19.09 o 
  -2  13   9       16.86       19.15     16.96 o 
  -1  13   9     1278.64     1273.74     19.85 o 
   0  13   9      531.11      513.58     19.13 o 
   1  13   9       15.11       24.46     19.86 o 
   2  13   9      242.21      255.87     19.99 o 
   3  13   9      396.03      397.11     20.14 o 
   4  13   9      171.30      155.97     20.43 o 
   5  13   9      142.67      109.86     22.44 o 
   6  13   9      135.90      141.54     22.19 o 
  -8  14   9       76.63       83.35     21.94 o 
  -7  14   9      622.70      559.43     23.32 o 
  -6  14   9      138.17      125.06     21.75 o 
  -5  14   9        0.93       33.23     20.12 o 
  -4  14   9       12.12       28.59     18.75 o 
  -3  14   9       97.57       97.93     18.03 o 
  -2  14   9       43.38       29.41     17.74 o 
  -1  14   9       20.80       37.57     18.59 o 
   0  14   9       75.20       84.13     18.57 o 
   1  14   9        4.01       -6.00     19.15 o 
   2  14   9        3.06        1.33     20.49 o 
   3  14   9       36.63       21.77     21.20 o 
   4  14   9      148.28      148.01     20.65 o 
   5  14   9       13.42       45.61     23.19 o 
  -7  15   9       16.35       44.16     21.99 o 
  -6  15   9       37.12       58.89     22.57 o 
  -5  15   9      167.97      152.66     19.32 o 
  -4  15   9      263.33      269.14     18.82 o 
  -3  15   9       47.40       52.86     17.85 o 
  -2  15   9      225.38      207.51     19.16 o 
  -1  15   9      252.30      240.60     19.52 o 
   0  15   9       24.66       15.23     19.01 o 
   1  15   9       53.97       61.86     19.98 o 
   2  15   9      122.15      117.03     21.91 o 
   3  15   9      183.03      183.90     21.76 o 
  -5  16   9      410.21      368.53     20.27 o 
  -4  16   9        0.89       13.22     19.41 o 
  -3  16   9       33.89       40.75     20.33 o 
  -2  16   9      175.82      173.90     19.98 o 
  -1  16   9       35.46       34.75     19.14 o 
   0  16   9      193.95      175.43     20.17 o 
   1  16   9       11.82       24.10     21.67 o 
 -14   0  10        1.62        6.54     29.50 o 
 -13   0  10      366.26      395.06     41.66 o 
 -12   0  10      270.50      291.10     30.21 o 
 -11   0  10     1078.61     1128.49     36.83 o 
 -10   0  10     1421.49     1314.99     39.78 o 
  -9   0  10      392.95      413.13     26.88 o 
  -8   0  10     2587.48     2686.60     52.29 o 
  -7   0  10     1129.55     1047.31     27.48 o 
  -6   0  10     2716.27     2247.85     30.16 o 
  -5   0  10      577.48      572.50     27.00 o 
  -4   0  10     5630.66     5785.20     62.09 o 
  -3   0  10     1810.95     1990.37     31.70 o 
  -2   0  10    18561.49    19630.91     91.71 o 
  -1   0  10       66.36      108.41     24.94 o 
   0   0  10     6119.57     6524.22     80.73 o 
   1   0  10     1354.12     1465.43     34.48 o 
   2   0  10      779.64      740.32     34.08 o 
   3   0  10     1631.89     1678.09     31.82 o 
   4   0  10      361.79      353.61     23.11 o 
   5   0  10      815.60      832.06     26.30 o 
   6   0  10      218.34      191.36     26.16 o 
   7   0  10      351.22      377.71     26.72 o 
   8   0  10      177.43      163.23     30.16 o 
   9   0  10      811.34      759.01     34.06 o 
  10   0  10       44.52       50.73     43.73 o 
 -14   1  10       91.92       85.65     22.93 o 
 -13   1  10       80.62       91.75     20.34 o 
 -12   1  10        6.03       16.04     20.66 o 
 -11   1  10      473.40      461.96     21.10 o 
 -10   1  10      186.69      212.83     19.32 o 
  -9   1  10       94.34      103.05     19.17 o 
  -8   1  10       97.51      121.84     19.18 o 
  -7   1  10      585.83      574.94     19.35 o 
  -6   1  10      590.56      618.64     18.46 o 
  -5   1  10      113.55       96.36     17.63 o 
  -4   1  10      282.15      341.48     17.77 o 
  -3   1  10     2141.53     2014.62     21.79 o 
  -2   1  10      302.68      355.72     19.55 o 
  -1   1  10        2.71        7.11     18.17 o 
   0   1  10     1205.56     1323.35     20.98 o 
   1   1  10     2312.69     2193.36     24.05 o 
   2   1  10       17.99       30.84     18.39 o 
   3   1  10       40.97       51.33     17.90 o 
   4   1  10      157.05      122.39     17.04 o 
   5   1  10      104.15      106.31     17.62 o 
   6   1  10      142.72      155.59     18.76 o 
   7   1  10      266.00      238.91     19.84 o 
   8   1  10       32.66       30.17     19.80 o 
   9   1  10        8.47       30.07     23.40 o 
  10   1  10      243.27      216.84     27.88 o 
 -14   2  10      128.71      101.36     23.46 o 
 -13   2  10       63.47       92.11     20.52 o 
 -12   2  10      390.72      397.05     20.65 o 
 -11   2  10      250.81      244.02     19.93 o 
 -10   2  10      415.91      402.80     20.36 o 
  -9   2  10       29.09       44.46     18.93 o 
  -8   2  10       99.05      110.89     19.27 o 
  -7   2  10     1524.35     1390.87     21.54 o 
  -6   2  10     6040.26     5986.08     43.20 o 
  -5   2  10     1176.65     1284.24     18.13 o 
  -4   2  10     2152.01     2216.02     21.38 o 
  -3   2  10      942.11      948.71     21.79 o 
  -2   2  10    19604.55    19006.72     80.02 o 
  -1   2  10     3828.94     3895.70     29.25 o 
   0   2  10     1107.84     1177.80     21.81 o 
   1   2  10      219.79      206.70     20.65 o 
   2   2  10     1661.56     1603.27     26.73 o 
   3   2  10     2179.74     2197.03     23.18 o 
   4   2  10      113.90      110.21     18.76 o 
   5   2  10     3328.69     3249.73     27.63 o 
   6   2  10      100.27      115.36     17.62 o 
   7   2  10        0.56       18.80     18.08 o 
   8   2  10        4.63       19.40     19.57 o 
   9   2  10     1251.90     1268.35     26.28 o 
  10   2  10       58.62       81.63     26.22 o 
 -13   3  10       90.60       76.10     22.26 o 
 -12   3  10      351.22      326.77     20.09 o 
 -11   3  10      199.80      204.42     19.46 o 
 -10   3  10     1035.48     1061.92     20.88 o 
  -9   3  10      623.20      603.27     18.42 o 
  -8   3  10       41.38       64.97     16.44 o 
  -7   3  10     2654.40     2904.24     34.35 o 
  -6   3  10     1672.65     1871.10     19.88 o 
  -5   3  10     3666.95     3859.80     25.25 o 
  -4   3  10      131.91      139.03     17.82 o 
  -3   3  10     2082.95     2074.20     22.02 o 
  -2   3  10      196.09      217.79     17.84 o 
  -1   3  10     5117.08     5500.64     40.98 o 
   0   3  10      607.93      650.78     18.58 o 
   1   3  10     2915.78     2798.01     26.47 o 
   2   3  10     1449.88     1502.79     27.67 o 
   3   3  10     1255.67     1279.74     22.19 o 
   4   3  10     1213.10     1178.10     22.56 o 
   5   3  10      796.11      803.36     23.09 o 
   6   3  10      404.81      440.09     22.87 o 
   7   3  10      404.68      398.43     21.67 o 
   8   3  10      630.66      657.18     21.97 o 
   9   3  10       55.74       68.26     24.25 o 
  10   3  10      381.51      370.75     26.50 o 
 -13   4  10       24.67       42.43     21.15 o 
 -12   4  10      201.35      217.73     20.12 o 
 -11   4  10     1403.48     1360.46     20.42 o 
 -10   4  10        5.02       25.62     17.24 o 
  -9   4  10      255.01      257.21     16.77 o 
  -8   4  10      201.87      259.58     16.43 o 
  -7   4  10     4788.79     4673.98     46.74 o 
  -6   4  10     1429.96     1406.58     20.80 o 
  -5   4  10     1044.97     1042.02     18.56 o 
  -4   4  10     1393.58     1252.04     18.61 o 
  -3   4  10      149.33      127.67     17.30 o 
  -2   4  10     2053.26     2026.70     21.34 o 
  -1   4  10     2582.62     2440.54     26.00 o 
   0   4  10     7526.62     7380.13     68.57 o 
   1   4  10      116.74      141.93     19.65 o 
   2   4  10      998.22      980.78     25.55 o 
   3   4  10     4807.56     4805.38     28.56 o 
   4   4  10     2307.21     2258.93     24.63 o 
   5   4  10        0.92       18.08     23.54 o 
   6   4  10       44.03       51.39     21.71 o 
   7   4  10      302.45      345.62     22.55 o 
   8   4  10      620.16      644.78     24.57 o 
   9   4  10       67.33       81.03     23.81 o 
 -13   5  10      114.22      108.83     21.42 o 
 -12   5  10      513.98      479.56     20.25 o 
 -11   5  10      336.28      326.11     18.91 o 
 -10   5  10       91.14      105.37     18.39 o 
  -9   5  10      609.06      656.05     16.81 o 
  -8   5  10      521.41      530.95     16.62 o 
  -7   5  10       21.38       50.00     16.82 o 
  -6   5  10        0.97       16.97     16.06 o 
  -5   5  10     2641.81     2630.62     35.67 o 
  -4   5  10     1912.89     2237.63     33.90 o 
  -3   5  10      412.49      495.47     17.82 o 
  -2   5  10      696.39      671.10     17.46 o 
  -1   5  10     1318.59     1247.01     19.15 o 
   0   5  10      317.62      271.46     18.91 o 
   1   5  10      695.52      754.47     20.13 o 
   2   5  10     1475.05     1553.43     22.31 o 
   3   5  10     2293.08     2247.56     24.68 o 
   4   5  10      435.01      423.27     21.66 o 
   5   5  10      369.50      381.97     21.71 o 
   6   5  10      414.98      396.81     23.67 o 
   7   5  10       74.49       84.82     24.09 o 
   8   5  10      191.86      175.03     23.92 o 
   9   5  10       25.54       37.68     26.79 o 
 -13   6  10       58.94       32.01     21.05 o 
 -12   6  10     1047.04     1012.04     23.09 o 
 -11   6  10     1646.29     1639.56     29.79 o 
 -10   6  10       14.54       21.49     17.60 o 
  -9   6  10       99.53      109.96     16.98 o 
  -8   6  10      855.45      887.46     18.11 o 
  -7   6  10     2738.21     2641.88     24.31 o 
  -6   6  10       43.64       47.41     17.23 o 
  -5   6  10      224.90      258.10     16.55 o 
  -4   6  10     3273.49     3261.63     23.43 o 
  -3   6  10      195.40      190.60     16.28 o 
  -2   6  10      500.29      547.76     17.88 o 
  -1   6  10     3692.08     3729.24     33.32 o 
   0   6  10     3062.47     2951.41     29.58 o 
   1   6  10     1511.89     1521.31     22.11 o 
   2   6  10      656.60      707.53     20.36 o 
   3   6  10     3267.55     3298.57     36.51 o 
   4   6  10     3326.29     3402.38     62.09 o 
   5   6  10      193.81      202.06     23.88 o 
   6   6  10      481.42      482.74     24.95 o 
   7   6  10      879.96      889.34     28.76 o 
   8   6  10      436.11      430.46     27.00 o 
   9   6  10       43.69       44.31     33.13 o 
 -13   7  10       20.63       20.19     33.69 o 
 -12   7  10        0.06       24.68     19.63 o 
 -11   7  10       26.79       63.50     18.06 o 
 -10   7  10       22.39       44.62     18.03 o 
  -9   7  10       81.51      103.30     18.13 o 
  -8   7  10      614.48      589.92     18.56 o 
  -7   7  10       11.06       18.97     16.33 o 
  -6   7  10      613.89      571.78     18.03 o 
  -5   7  10       14.83       30.94     17.56 o 
  -4   7  10      310.24      310.75     17.65 o 
  -3   7  10       28.94       50.26     16.95 o 
  -2   7  10       55.68       64.27     17.43 o 
  -1   7  10      139.35      165.48     19.72 o 
   0   7  10        0.18       11.77     20.01 o 
   1   7  10       46.18       54.64     19.80 o 
   2   7  10      338.09      370.04     20.91 o 
   3   7  10       17.39       25.43     20.86 o 
   4   7  10      137.71      160.55     20.84 o 
   5   7  10       80.28      108.75     22.62 o 
   6   7  10      188.21      229.62     26.07 o 
   7   7  10       23.05       41.88     26.95 o 
   8   7  10       20.73        9.31     26.65 o 
   9   7  10       23.73       28.98     28.64 o 
 -12   8  10      564.46      512.10     20.51 o 
 -11   8  10      937.80      882.38     20.63 o 
 -10   8  10        0.87       -3.91     18.77 o 
  -9   8  10      211.87      188.16     18.19 o 
  -8   8  10     1632.59     1648.33     20.72 o 
  -7   8  10     2009.02     2005.61     31.29 o 
  -6   8  10       17.88       37.16     16.98 o 
  -5   8  10       29.35       18.86     17.15 o 
  -4   8  10      873.70      912.97     18.38 o 
  -3   8  10       53.09       71.58     17.06 o 
  -2   8  10      918.39      938.68     19.67 o 
  -1   8  10      989.36     1000.27     21.10 o 
   0   8  10     4094.18     4202.55     41.00 o 
   1   8  10     1851.51     1800.50     22.34 o 
   2   8  10     2349.92     2302.36     32.71 o 
   3   8  10     3429.97     3283.13     50.48 o 
   4   8  10      192.03      216.38     22.06 o 
   5   8  10      248.80      250.75     21.60 o 
   6   8  10      620.11      563.55     24.78 o 
   7   8  10      411.90      449.94     25.50 o 
   8   8  10      177.54      194.03     27.44 o 
 -12   9  10      501.61      499.35     21.26 o 
 -11   9  10        6.04       46.99     19.02 o 
 -10   9  10        6.25       23.15     19.27 o 
  -9   9  10      315.58      335.67     19.04 o 
  -8   9  10     1021.95      957.16     19.27 o 
  -7   9  10      469.11      440.89     18.93 o 
  -6   9  10      401.82      384.60     17.96 o 
  -5   9  10     2386.50     2408.81     21.08 o 
  -4   9  10     1125.29     1133.75     18.89 o 
  -3   9  10      759.44      753.17     18.81 o 
  -2   9  10       15.88       40.27     18.96 o 
  -1   9  10     1201.34     1245.08     24.67 o 
   0   9  10      207.99      194.55     21.19 o 
   1   9  10     1632.51     1628.80     32.49 o 
   2   9  10     1172.32     1199.50     22.87 o 
   3   9  10       57.55       82.31     20.65 o 
   4   9  10       19.93       31.29     21.68 o 
   5   9  10        6.90       19.46     20.86 o 
   6   9  10      221.51      214.07     25.11 o 
   7   9  10       42.32       52.48     26.85 o 
   8   9  10      682.40      648.51     28.68 o 
 -11  10  10       69.22       72.20     20.26 o 
 -10  10  10        2.79        9.90     21.17 o 
  -9  10  10      517.44      506.85     20.66 o 
  -8  10  10      381.32      379.73     19.57 o 
  -7  10  10     1517.09     1540.79     30.01 o 
  -6  10  10      646.16      679.02     18.65 o 
  -5  10  10      316.25      297.18     18.36 o 
  -4  10  10      653.47      673.73     18.97 o 
  -3  10  10       11.11       38.20     19.75 o 
  -2  10  10     1005.97     1003.71     21.16 o 
  -1  10  10     2462.40     2293.09     21.96 o 
   0  10  10     1671.07     1723.77     19.80 o 
   1  10  10      175.68      190.94     19.13 o 
   2  10  10     1053.49     1058.46     21.27 o 
   3  10  10      738.90      763.28     20.42 o 
   4  10  10     1165.59     1202.39     23.80 o 
   5  10  10        7.79       25.23     22.25 o 
   6  10  10       13.58       28.67     23.56 o 
   7  10  10      102.70      127.77     27.13 o 
 -10  11  10       66.79       84.70     20.69 o 
  -9  11  10      108.42      113.18     18.94 o 
  -8  11  10       16.38       17.52     18.75 o 
  -7  11  10      175.32      194.96     18.01 o 
  -6  11  10      229.83      213.71     18.08 o 
  -5  11  10     1067.95     1052.26     19.48 o 
  -4  11  10       11.23       11.92     19.26 o 
  -3  11  10     1057.41     1078.94     20.82 o 
  -2  11  10       35.42       44.64     17.71 o 
  -1  11  10     2005.59     1968.10     34.04 o 
   0  11  10      158.28      158.64     17.67 o 
   1  11  10      233.90      242.45     19.05 o 
   2  11  10        7.20       28.66     18.59 o 
   3  11  10        8.51        7.15     18.90 o 
   4  11  10       29.07       49.01     21.17 o 
   5  11  10      123.81      170.91     22.56 o 
   6  11  10      240.81      235.04     23.78 o 
   7  11  10       28.85       46.32     24.06 o 
 -10  12  10       40.59       60.26     21.84 o 
  -9  12  10      132.65      164.62     21.32 o 
  -8  12  10        7.54       40.83     20.40 o 
  -7  12  10       55.69       89.68     18.76 o 
  -6  12  10      180.63      215.83     17.93 o 
  -5  12  10      308.25      314.65     21.39 o 
  -4  12  10      288.55      303.60     20.43 o 
  -3  12  10        2.72        2.93     17.26 o 
  -2  12  10     2020.47     2058.14     25.96 o 
  -1  12  10      426.92      428.59     18.29 o 
   0  12  10        0.34        5.29     18.04 o 
   1  12  10       20.10       58.67     18.57 o 
   2  12  10      304.51      337.68     21.11 o 
   3  12  10      333.95      336.89     19.69 o 
   4  12  10       12.58       21.41     21.51 o 
   5  12  10      622.36      642.21     23.98 o 
   6  12  10      183.67      217.20     25.50 o 
  -9  13  10        0.75       13.53     20.44 o 
  -8  13  10       12.79       48.91     18.96 o 
  -7  13  10      172.38      170.72     19.36 o 
  -6  13  10       10.06       22.33     19.87 o 
  -5  13  10      108.43      121.34     21.58 o 
  -4  13  10       49.34       41.35     20.57 o 
  -3  13  10      555.14      573.15     19.55 o 
  -2  13  10      494.44      481.90     19.23 o 
  -1  13  10        2.52       19.21     18.16 o 
   0  13  10        0.58       17.76     19.19 o 
   1  13  10      123.87      140.25     19.57 o 
   2  13  10       30.62       26.48     19.37 o 
   3  13  10       12.98       12.67     20.22 o 
   4  13  10       36.00       44.34     20.44 o 
   5  13  10       41.61       44.95     22.37 o 
  -8  14  10       24.15       22.43     23.31 o 
  -7  14  10        1.72        1.17     21.20 o 
  -6  14  10      385.33      381.46     22.66 o 
  -5  14  10      227.34      203.36     20.90 o 
  -4  14  10      202.43      210.06     19.27 o 
  -3  14  10        6.64       25.83     18.78 o 
  -2  14  10     1475.57     1390.84     22.30 o 
  -1  14  10        2.26      -19.67     19.67 o 
   0  14  10      310.81      320.01     19.29 o 
   1  14  10        2.01      -10.00     20.08 o 
   2  14  10      471.72      460.56     21.63 o 
   3  14  10       26.00       47.70     21.51 o 
   4  14  10       72.05       81.80     21.28 o 
  -6  15  10      119.44      121.72     22.53 o 
  -5  15  10        1.75       57.94     23.54 o 
  -4  15  10        0.08       22.02     20.27 o 
  -3  15  10       31.42       33.62     18.24 o 
  -2  15  10       32.59       30.19     20.27 o 
  -1  15  10       36.38       45.33     20.23 o 
   0  15  10      263.07      225.54     20.34 o 
   1  15  10      303.47      283.86     21.69 o 
   2  15  10      139.70      143.16     21.75 o 
  -3  16  10        0.23        5.30     20.14 o 
  -2  16  10      261.84      250.08     22.65 o 
  -1  16  10       35.03       41.63     19.76 o 
   0  16  10       47.55       64.92     37.55 o 
 -14   1  11      673.85      643.82     37.18 o 
 -13   1  11      265.25      258.11     20.94 o 
 -12   1  11       13.40       26.69     20.72 o 
 -11   1  11      840.23      834.45     22.73 o 
 -10   1  11      703.23      738.34     21.14 o 
  -9   1  11      598.36      598.78     20.15 o 
  -8   1  11     1334.83     1291.92     20.94 o 
  -7   1  11     8155.32     7813.39     34.13 o 
  -6   1  11      419.85      391.03     18.19 o 
  -5   1  11       84.96       51.93     17.14 o 
  -4   1  11      496.91      406.48     18.32 o 
  -3   1  11    10316.59     9845.07     32.51 o 
  -2   1  11       17.30       32.89     17.59 o 
  -1   1  11      232.71      249.62     17.81 o 
   0   1  11      913.92      845.09     20.87 o 
   1   1  11     4236.29     4271.28     28.25 o 
   2   1  11        2.06        9.70     18.25 o 
   3   1  11      105.83      108.19     17.73 o 
   4   1  11     4386.75     4453.74     36.29 o 
   5   1  11      195.66      196.53     18.26 o 
   6   1  11      538.97      550.55     19.36 o 
   7   1  11       79.59       97.38     19.22 o 
   8   1  11     1350.48     1353.42     23.52 o 
   9   1  11        0.25       19.90     23.29 o 
 -13   2  11       62.49       53.74     21.93 o 
 -12   2  11      472.00      479.55     21.05 o 
 -11   2  11      328.82      332.24     19.64 o 
 -10   2  11      456.57      473.87     20.18 o 
  -9   2  11       17.94       24.96     19.59 o 
  -8   2  11     3445.69     3285.13     24.42 o 
  -7   2  11      529.98      584.86     19.57 o 
  -6   2  11      210.33      229.33     18.42 o 
  -5   2  11     1885.87     1808.29     21.05 o 
  -4   2  11     2940.24     2864.37     23.31 o 
  -3   2  11     1044.85     1123.78     19.54 o 
  -2   2  11      626.42      701.34     20.71 o 
  -1   2  11     2209.16     2175.40     24.23 o 
   0   2  11     3472.74     3434.97     29.29 o 
   1   2  11      568.98      646.54     21.16 o 
   2   2  11      188.65      152.35     23.08 o 
   3   2  11     5576.01     5348.99     41.80 o 
   4   2  11      174.27      182.93     18.94 o 
   5   2  11      249.57      289.24     19.87 o 
   6   2  11       89.53       73.34     19.30 o 
   7   2  11      510.68      551.26     20.91 o 
   8   2  11      113.94      101.40     21.02 o 
   9   2  11      108.92      110.76     24.90 o 
 -13   3  11       41.34       73.42     21.28 o 
 -12   3  11       69.88       84.72     19.97 o 
 -11   3  11       43.33       56.88     18.81 o 
 -10   3  11      273.05      271.47     18.71 o 
  -9   3  11      249.21      279.85     17.73 o 
  -8   3  11     1806.66     1833.57     21.41 o 
  -7   3  11     1180.31     1120.35     18.82 o 
  -6   3  11      869.51      838.71     17.98 o 
  -5   3  11      200.82      210.90     16.64 o 
  -4   3  11       91.08       85.30     19.26 o 
  -3   3  11     4209.33     4003.40     31.28 o 
  -2   3  11     1367.96     1214.47     18.66 o 
  -1   3  11      422.27      399.35     19.07 o 
   0   3  11      236.63      238.82     18.43 o 
   1   3  11     1430.52     1422.43     23.83 o 
   2   3  11     1674.21     1580.43     27.07 o 
   3   3  11      425.89      390.78     20.70 o 
   4   3  11     1116.92     1097.15     21.74 o 
   5   3  11      158.69      169.05     19.73 o 
   6   3  11       66.10       77.93     19.98 o 
   7   3  11      838.03      859.28     21.76 o 
   8   3  11      638.09      668.08     22.96 o 
   9   3  11      198.05      206.51     23.82 o 
 -13   4  11      208.70      203.41     20.92 o 
 -12   4  11      966.44      933.73     21.83 o 
 -11   4  11      177.05      203.35     18.97 o 
 -10   4  11     1579.18     1602.52     27.25 o 
  -9   4  11      740.41      702.93     17.35 o 
  -8   4  11      574.85      564.66     17.23 o 
  -7   4  11       23.39       48.63     15.69 o 
  -6   4  11     3087.63     2998.85     30.27 o 
  -5   4  11       53.44       65.86     16.64 o 
  -4   4  11     1195.96     1221.70     18.54 o 
  -3   4  11      287.55      292.41     17.16 o 
  -2   4  11     2882.16     2661.68     23.98 o 
  -1   4  11      386.68      338.68     17.23 o 
   0   4  11      892.62      936.67     20.48 o 
   1   4  11     2715.66     2777.29     33.66 o 
   2   4  11     2701.28     2524.74     30.09 o 
   3   4  11     2271.58     2288.09     24.38 o 
   4   4  11      801.58      764.73     23.38 o 
   5   4  11     1405.74     1401.16     24.42 o 
   6   4  11        3.85       13.06     21.65 o 
   7   4  11      410.61      400.02     23.13 o 
   8   4  11      151.56      146.58     21.92 o 
   9   4  11      123.82      108.18     24.44 o 
 -13   5  11      507.48      494.09     22.87 o 
 -12   5  11      434.63      470.09     21.50 o 
 -11   5  11      519.31      472.43     18.82 o 
 -10   5  11       15.13       17.66     17.73 o 
  -9   5  11      629.71      691.71     17.58 o 
  -8   5  11      724.65      793.20     17.14 o 
  -7   5  11       97.67      115.87     16.83 o 
  -6   5  11      245.10      272.54     18.03 o 
  -5   5  11      944.45      961.77     18.84 o 
  -4   5  11        7.17       13.15     17.04 o 
  -3   5  11      760.62      718.45     18.38 o 
  -2   5  11     6264.60     6332.07     44.35 o 
  -1   5  11     1876.48     1797.17     23.50 o 
   0   5  11       38.46       43.04     18.71 o 
   1   5  11      102.76      104.89     19.05 o 
   2   5  11     3177.37     3124.84     45.03 o 
   3   5  11      544.76      557.39     20.73 o 
   4   5  11      100.41      100.12     20.52 o 
   5   5  11      225.39      251.62     23.39 o 
   6   5  11      866.57      862.66     26.06 o 
   7   5  11      206.05      222.44     23.18 o 
   8   5  11        6.46       11.70     24.31 o 
   9   5  11      145.12      189.33     29.89 o 
 -13   6  11       16.80        2.48     20.02 o 
 -12   6  11       26.02       48.31     19.99 o 
 -11   6  11        0.76        5.99     18.56 o 
 -10   6  11     1015.56     1019.72     25.02 o 
  -9   6  11      778.79      797.03     18.34 o 
  -8   6  11       46.56       68.68     17.69 o 
  -7   6  11      336.66      346.90     16.96 o 
  -6   6  11      537.61      492.62     17.56 o 
  -5   6  11      943.44      957.05     18.46 o 
  -4   6  11       29.94       48.49     16.85 o 
  -3   6  11      578.97      533.50     18.25 o 
  -2   6  11      718.74      639.14     19.30 o 
  -1   6  11      500.66      468.29     18.94 o 
   0   6  11        6.27       22.12     19.75 o 
   1   6  11     3749.73     3697.94     27.43 o 
   2   6  11      212.40      250.36     19.00 o 
   3   6  11      529.38      548.84     19.50 o 
   4   6  11      499.44      437.59     23.08 o 
   5   6  11       29.13       39.88     22.67 o 
   6   6  11       35.07       64.67     24.71 o 
   7   6  11        1.09        9.13     23.85 o 
   8   6  11       15.83       15.57     25.72 o 
 -12   7  11      989.23      945.79     27.46 o 
 -11   7  11      101.25       89.18     18.81 o 
 -10   7  11        1.21        4.45     17.42 o 
  -9   7  11     3288.35     3254.30     47.51 o 
  -8   7  11     1039.49     1077.83     29.75 o 
  -7   7  11      267.98      283.13     17.60 o 
  -6   7  11      589.39      565.38     17.87 o 
  -5   7  11     1196.79     1151.49     19.24 o 
  -4   7  11       28.73       36.04     16.31 o 
  -3   7  11        6.85       10.10     16.84 o 
  -2   7  11     1160.02     1133.13     19.31 o 
  -1   7  11      242.43      278.54     20.13 o 
   0   7  11     1962.40     1978.76     23.90 o 
   1   7  11      366.13      363.99     20.61 o 
   2   7  11     3971.94     3978.43     38.40 o 
   3   7  11      367.10      340.86     20.69 o 
   4   7  11      608.54      619.81     26.42 o 
   5   7  11        1.16       -2.09     23.49 o 
   6   7  11      570.14      587.90     31.78 o 
   7   7  11        0.24        5.46     26.07 o 
   8   7  11      130.03       95.57     26.10 o 
 -12   8  11        0.92       22.88     20.50 o 
 -11   8  11       14.74        2.43     19.08 o 
 -10   8  11       44.71       58.81     18.86 o 
  -9   8  11        1.58        9.38     18.00 o 
  -8   8  11       12.57       19.53     17.71 o 
  -7   8  11      923.91      952.87     19.59 o 
  -6   8  11     1689.98     1703.27     25.01 o 
  -5   8  11       49.65       61.90     16.65 o 
  -4   8  11      367.69      363.61     17.60 o 
  -3   8  11       88.47      120.88     18.23 o 
  -2   8  11      676.67      631.65     18.71 o 
  -1   8  11      453.53      463.18     20.20 o 
   0   8  11        1.02        2.05     20.56 o 
   1   8  11      783.32      775.04     20.76 o 
   2   8  11       17.29       31.13     20.79 o 
   3   8  11      272.89      256.15     20.41 o 
   4   8  11        4.21        7.34     22.25 o 
   5   8  11       64.44       85.24     23.02 o 
   6   8  11       79.28       82.45     24.51 o 
   7   8  11      583.15      614.54     26.53 o 
   8   8  11       73.23      100.01     28.42 o 
 -11   9  11        7.71       41.81     18.79 o 
 -10   9  11        4.70        2.19     18.11 o 
  -9   9  11      866.55      888.01     20.25 o 
  -8   9  11      290.96      307.46     18.18 o 
  -7   9  11        3.87       37.26     18.59 o 
  -6   9  11       21.66       40.47     17.03 o 
  -5   9  11      563.26      576.84     18.16 o 
  -4   9  11       33.04       47.86     17.72 o 
  -3   9  11     1069.52     1078.80     19.34 o 
  -2   9  11      804.37      743.96     21.00 o 
  -1   9  11      764.14      766.43     20.96 o 
   0   9  11       81.08       83.62     21.25 o 
   1   9  11        1.68       -9.01     19.38 o 
   2   9  11      903.79      935.36     23.11 o 
   3   9  11        3.98       11.06     20.87 o 
   4   9  11       77.62       86.70     21.84 o 
   5   9  11        3.53       35.88     21.45 o 
   6   9  11      265.74      263.71     25.99 o 
   7   9  11       21.82       39.74     26.78 o 
 -11  10  11        3.28       27.03     21.07 o 
 -10  10  11      375.00      367.17     19.72 o 
  -9  10  11       50.68       37.27     18.65 o 
  -8  10  11      287.16      283.81     19.03 o 
  -7  10  11      261.68      268.25     18.87 o 
  -6  10  11     1482.54     1450.05     24.80 o 
  -5  10  11      136.77      170.56     18.32 o 
  -4  10  11      484.68      548.76     18.40 o 
  -3  10  11       90.25      120.25     19.25 o 
  -2  10  11     2034.94     1939.93     22.78 o 
  -1  10  11       77.78       91.81     20.17 o 
   0  10  11     1009.38      999.96     22.79 o 
   1  10  11      670.02      636.90     22.00 o 
   2  10  11      139.62      130.13     20.66 o 
   3  10  11      108.63      117.17     21.55 o 
   4  10  11       68.23       87.35     22.64 o 
   5  10  11      875.33      810.97     23.64 o 
   6  10  11       45.55       61.65     26.12 o 
   7  10  11      327.86      327.82     26.98 o 
 -10  11  11       72.49       74.79     22.11 o 
  -9  11  11       17.74       19.87     20.58 o 
  -8  11  11      382.03      395.48     19.56 o 
  -7  11  11      169.00      190.94     18.96 o 
  -6  11  11        3.58       18.94     18.91 o 
  -5  11  11        3.42       -2.56     18.46 o 
  -4  11  11      441.16      460.75     20.51 o 
  -3  11  11     1366.53     1375.22     22.20 o 
  -2  11  11      186.79      212.88     21.25 o 
  -1  11  11        0.37       36.09     21.24 o 
   0  11  11      113.10      134.87     19.31 o 
   1  11  11      736.82      785.02     23.06 o 
   2  11  11      123.99      185.47     22.05 o 
   3  11  11      262.21      261.11     22.51 o 
   4  11  11      716.73      741.69     24.43 o 
   5  11  11       58.35       75.04     24.36 o 
   6  11  11       48.83       54.64     23.96 o 
  -9  12  11       69.83       58.26     20.69 o 
  -8  12  11      544.71      521.15     19.35 o 
  -7  12  11       35.32       58.57     19.00 o 
  -6  12  11      269.02      263.01     18.78 o 
  -5  12  11       91.80      118.69     21.89 o 
  -4  12  11     1318.39     1290.70     30.37 o 
  -3  12  11       34.68       50.16     20.89 o 
  -2  12  11      194.36      169.24     20.60 o 
  -1  12  11        3.56        6.07     18.71 o 
   0  12  11      721.13      696.91     21.67 o 
   1  12  11       11.92        2.24     19.13 o 
   2  12  11       17.16        6.38     21.88 o 
   3  12  11      269.40      301.86     22.35 o 
   4  12  11       20.34       55.35     23.68 o 
   5  12  11      321.29      293.86     23.41 o 
  -8  13  11      106.96      128.58     20.99 o 
  -7  13  11      650.35      627.80     20.60 o 
  -6  13  11       17.83        9.33     21.32 o 
  -5  13  11       72.78       74.57     20.54 o 
  -4  13  11      302.58      332.23     22.20 o 
  -3  13  11     1522.90     1520.38     23.69 o 
  -2  13  11       90.79       76.37     23.08 o 
  -1  13  11       96.49      119.98     18.01 o 
   0  13  11      382.83      399.95     20.67 o 
   1  13  11      757.99      771.65     31.55 o 
   2  13  11        2.43       12.93     20.09 o 
   3  13  11        8.59       18.84     20.74 o 
   4  13  11      974.11      862.63     28.25 o 
  -7  14  11        5.42       10.81     21.50 o 
  -6  14  11        0.14        7.61     20.51 o 
  -5  14  11       38.66       20.32     22.34 o 
  -4  14  11       63.27       66.10     21.53 o 
  -3  14  11      295.40      280.82     22.44 o 
  -2  14  11       89.38       82.01     18.03 o 
  -1  14  11      118.35      104.26     20.06 o 
   0  14  11        0.59       -6.86     21.02 o 
   1  14  11      139.13      151.60     20.17 o 
   2  14  11       10.22       20.76     21.02 o 
   3  14  11       10.01       25.99     22.74 o 
  -5  15  11       29.68       59.25     23.10 o 
  -4  15  11      109.75      116.03     21.54 o 
  -3  15  11      526.91      491.09     22.48 o 
  -2  15  11       12.79       34.94     19.71 o 
  -1  15  11       31.60       45.91     21.31 o 
   0  15  11       37.31       61.38     21.42 o 
   1  15  11      121.42       98.64     23.08 o 
 -13   0  12       15.23       18.74     30.84 o 
 -12   0  12     1038.51     1012.09     32.30 o 
 -11   0  12      576.84      592.58     29.29 o 
 -10   0  12       78.06       67.05     28.62 o 
  -9   0  12     2606.04     2642.32     46.64 o 
  -8   0  12     6689.21     6688.63     55.89 o 
  -7   0  12       14.21       46.99     27.00 o 
  -6   0  12       77.07      100.77     30.57 o 
  -5   0  12     1497.55     1437.51     35.94 o 
  -4   0  12     7036.95     6641.32     41.26 o 
  -3   0  12      727.72      776.77     26.36 o 
  -2   0  12      382.74      457.11     25.77 o 
  -1   0  12     2621.66     2589.06     61.32 o 
   0   0  12      487.13      477.36     28.33 o 
   1   0  12        7.92       37.36     29.50 o 
   2   0  12      525.39      522.72     32.09 o 
   3   0  12     1767.05     1798.41     34.59 o 
   4   0  12      681.17      740.23     25.33 o 
   5   0  12      718.04      644.95     28.49 o 
   6   0  12     1075.79     1144.40     29.32 o 
   7   0  12     1581.55     1629.05     31.21 o 
   8   0  12      300.10      260.13     31.21 o 
   9   0  12      453.11      433.74     33.68 o 
 -13   1  12      126.67      118.54     21.71 o 
 -12   1  12       32.54       47.57     21.21 o 
 -11   1  12        1.87       16.17     20.66 o 
 -10   1  12      181.00      169.69     20.06 o 
  -9   1  12     1099.79     1097.31     20.85 o 
  -8   1  12       25.47       37.21     18.59 o 
  -7   1  12       17.71       43.30     18.93 o 
  -6   1  12      945.78      852.62     19.72 o 
  -5   1  12        3.07       11.58     18.30 o 
  -4   1  12      229.63      210.34     18.31 o 
  -3   1  12      135.31      170.16     18.40 o 
  -2   1  12     3096.40     2973.60     32.55 o 
  -1   1  12        4.09       18.27     17.46 o 
   0   1  12       12.94       38.47     18.10 o 
   1   1  12        0.22       -4.08     18.45 o 
   2   1  12      866.27      842.65     21.41 o 
   3   1  12      507.60      473.52     17.21 o 
   4   1  12        1.28       18.16     18.32 o 
   5   1  12        0.65        2.19     16.67 o 
   6   1  12      420.69      427.47     19.66 o 
   7   1  12      139.76      161.40     20.73 o 
   8   1  12        8.03       12.35     19.74 o 
   9   1  12       21.66       14.92     23.91 o 
 -13   2  12      218.87      210.47     20.58 o 
 -12   2  12      333.68      343.53     19.32 o 
 -11   2  12      472.97      495.00     21.42 o 
 -10   2  12       16.33        8.61     19.65 o 
  -9   2  12      330.64      338.23     19.48 o 
  -8   2  12     1486.39     1489.48     20.95 o 
  -7   2  12      109.74      110.18     19.19 o 
  -6   2  12      313.53      352.40     18.44 o 
  -5   2  12     1451.38     1346.62     21.17 o 
  -4   2  12     3250.24     3050.36     23.38 o 
  -3   2  12        4.47       23.27     17.52 o 
  -2   2  12      324.74      323.81     19.78 o 
  -1   2  12     2275.82     2247.16     27.00 o 
   0   2  12     1067.54      996.77     21.66 o 
   1   2  12       55.91       60.27     20.92 o 
   2   2  12      403.29      370.93     23.21 o 
   3   2  12     1681.47     1758.69     22.36 o 
   4   2  12      474.26      446.93     19.33 o 
   5   2  12       44.19       31.79     19.07 o 
   6   2  12     1257.24     1202.74     21.27 o 
   7   2  12      837.55      832.03     21.72 o 
   8   2  12       88.55       78.07     20.80 o 
   9   2  12      137.39      108.34     24.19 o 
 -13   3  12      144.89      148.42     21.91 o 
 -12   3  12        2.54        5.40     20.05 o 
 -11   3  12      320.52      322.52     19.99 o 
 -10   3  12       10.28       23.76     18.79 o 
  -9   3  12      878.89      891.57     18.52 o 
  -8   3  12      392.77      380.75     20.61 o 
  -7   3  12      848.03      831.44     20.33 o 
  -6   3  12     2550.14     2669.55     38.87 o 
  -5   3  12     1101.85     1061.51     18.45 o 
  -4   3  12     1637.21     1800.51     23.28 o 
  -3   3  12      311.23      328.41     20.16 o 
  -2   3  12     7216.01     7014.52     48.17 o 
  -1   3  12     1191.65     1199.37     20.16 o 
   0   3  12      994.17     1016.44     19.83 o 
   1   3  12      214.24      246.92     20.63 o 
   2   3  12     2632.35     2608.76     30.10 o 
   3   3  12      103.06      119.66     18.61 o 
   4   3  12     1399.25     1335.22     24.78 o 
   5   3  12      255.39      259.52     22.31 o 
   6   3  12      802.10      820.56     20.54 o 
   7   3  12      173.36      165.76     20.42 o 
   8   3  12       54.64       55.20     21.51 o 
 -13   4  12        1.22        9.33     21.14 o 
 -12   4  12       48.46       40.14     20.24 o 
 -11   4  12       38.77       41.42     19.54 o 
 -10   4  12       12.13       40.32     18.89 o 
  -9   4  12      110.38      139.48     16.84 o 
  -8   4  12      122.31      144.34     16.53 o 
  -7   4  12       15.48       29.63     15.69 o 
  -6   4  12        4.76       19.05     15.55 o 
  -5   4  12        0.65       -1.43     16.38 o 
  -4   4  12     1429.01     1441.60     19.34 o 
  -3   4  12      924.37      969.06     18.51 o 
  -2   4  12       66.36       89.42     16.41 o 
  -1   4  12       30.87       43.61     17.32 o 
   0   4  12       44.78       69.49     20.26 o 
   1   4  12     2077.61     2007.42     24.82 o 
   2   4  12     2301.53     2365.42     29.63 o 
   3   4  12      468.43      423.40     21.51 o 
   4   4  12      537.59      510.18     21.19 o 
   5   4  12      548.03      525.17     22.27 o 
   6   4  12      941.56      996.20     25.74 o 
   7   4  12      351.81      375.91     22.27 o 
   8   4  12      561.40      575.02     23.29 o 
 -13   5  12       95.31      100.42     21.50 o 
 -12   5  12       21.33       39.61     20.99 o 
 -11   5  12      486.85      498.13     19.93 o 
 -10   5  12      117.89      147.00     16.98 o 
  -9   5  12      110.95      137.92     16.09 o 
  -8   5  12       62.12       51.15     16.00 o 
  -7   5  12      241.13      264.13     17.81 o 
  -6   5  12       13.32       46.48     17.34 o 
  -5   5  12      109.20      131.76     16.91 o 
  -4   5  12     5243.76     5172.84     58.45 o 
  -3   5  12      526.28      592.54     18.36 o 
  -2   5  12     1294.29     1339.63     19.69 o 
  -1   5  12      438.26      484.85     18.45 o 
   0   5  12     2583.03     2476.05     24.91 o 
   1   5  12       19.07       35.48     21.67 o 
   2   5  12      254.59      245.82     22.41 o 
   3   5  12       17.84       12.77     20.26 o 
   4   5  12      757.29      821.04     22.66 o 
   5   5  12        0.73       10.18     22.31 o 
   6   5  12      101.99      109.76     22.36 o 
   7   5  12      182.42      159.47     25.58 o 
   8   5  12       15.02       33.10     25.51 o 
 -12   6  12       65.14       77.93     19.65 o 
 -11   6  12      337.00      341.76     18.83 o 
 -10   6  12     1216.00     1240.58     24.84 o 
  -9   6  12      188.43      207.32     17.00 o 
  -8   6  12      186.70      203.89     17.98 o 
  -7   6  12     1568.22     1614.49     30.95 o 
  -6   6  12     2957.21     2971.67     38.25 o 
  -5   6  12       25.82       45.62     16.83 o 
  -4   6  12      590.66      658.87     18.52 o 
  -3   6  12     3155.45     3229.89     30.93 o 
  -2   6  12      233.75      233.03     17.43 o 
  -1   6  12      297.68      286.14     19.19 o 
   0   6  12     1156.44     1190.02     21.19 o 
   1   6  12     2238.97     2319.31     24.41 o 
   2   6  12      703.10      695.83     21.18 o 
   3   6  12      230.19      239.55     20.64 o 
   4   6  12       16.67       31.74     23.95 o 
   5   6  12      471.74      516.44     23.56 o 
   6   6  12       29.76       48.16     26.42 o 
   7   6  12       25.00       30.06     27.60 o 
   8   6  12      432.63      379.01     28.44 o 
 -12   7  12       43.87       49.67     19.93 o 
 -11   7  12       49.45       52.42     18.16 o 
 -10   7  12       36.77       47.47     18.01 o 
  -9   7  12       27.92       45.58     18.16 o 
  -8   7  12       86.84      105.64     18.51 o 
  -7   7  12      137.64      118.54     17.92 o 
  -6   7  12      107.44      119.37     17.25 o 
  -5   7  12      591.84      599.98     18.07 o 
  -4   7  12        8.84       17.84     17.29 o 
  -3   7  12      190.31      181.71     17.94 o 
  -2   7  12       12.72       21.67     17.37 o 
  -1   7  12      150.65      131.56     19.20 o 
   0   7  12      153.75      148.66     20.10 o 
   1   7  12      445.03      478.33     20.91 o 
   2   7  12       29.55       47.34     18.60 o 
   3   7  12       15.83       12.33     20.42 o 
   4   7  12        1.15        6.63     23.12 o 
   5   7  12       82.28      104.07     23.53 o 
   6   7  12       71.30       96.52     27.78 o 
   7   7  12       72.96       36.45     27.14 o 
 -12   8  12        5.56       20.92     20.57 o 
 -11   8  12       77.50       94.96     18.79 o 
 -10   8  12      704.76      759.07     18.56 o 
  -9   8  12      713.27      682.92     22.16 o 
  -8   8  12        2.32        0.26     17.64 o 
  -7   8  12      939.15      956.22     19.21 o 
  -6   8  12      912.13      966.82     19.29 o 
  -5   8  12        1.03        5.86     16.81 o 
  -4   8  12      549.88      507.25     18.32 o 
  -3   8  12     1733.91     1842.42     20.99 o 
  -2   8  12      361.76      397.51     20.23 o 
  -1   8  12       40.18       69.40     20.22 o 
   0   8  12       10.57       25.74     20.71 o 
   1   8  12     2242.18     2264.97     23.67 o 
   2   8  12      674.34      724.49     22.04 o 
   3   8  12       37.11       57.91     20.97 o 
   4   8  12        2.68       21.84     22.31 o 
   5   8  12      161.33      223.89     25.23 o 
   6   8  12        3.17       19.65     25.57 o 
   7   8  12       30.34       44.02     27.59 o 
 -11   9  12       77.87       83.72     19.68 o 
 -10   9  12        5.56       21.23     19.40 o 
  -9   9  12      261.55      263.56     20.05 o 
  -8   9  12      238.52      252.71     18.93 o 
  -7   9  12     1411.94     1380.42     23.33 o 
  -6   9  12      648.55      629.08     18.72 o 
  -5   9  12      299.40      306.23     17.42 o 
  -4   9  12      932.19      906.18     18.55 o 
  -3   9  12     1330.30     1280.32     20.10 o 
  -2   9  12       73.53       79.31     19.48 o 
  -1   9  12        3.41       -2.47     19.98 o 
   0   9  12      612.90      634.30     22.82 o 
   1   9  12       62.29       73.56     19.86 o 
   2   9  12      632.48      614.74     23.02 o 
   3   9  12      559.99      542.45     21.77 o 
   4   9  12      733.55      744.20     23.13 o 
   5   9  12       72.22       68.46     25.40 o 
   6   9  12      303.89      281.82     26.87 o 
 -11  10  12        7.62       25.51     45.34 o 
 -10  10  12       50.89       89.24     20.12 o 
  -9  10  12       77.09      107.82     19.01 o 
  -8  10  12      241.47      239.70     19.13 o 
  -7  10  12        8.54       25.39     19.46 o 
  -6  10  12       87.73       82.59     17.43 o 
  -5  10  12       55.82       91.87     18.80 o 
  -4  10  12      594.43      609.70     19.65 o 
  -3  10  12       43.09       94.01     19.78 o 
  -2  10  12       39.41       54.58     20.81 o 
  -1  10  12       13.33       26.51     21.48 o 
   0  10  12       24.76       32.18     21.79 o 
   1  10  12      177.78      224.66     21.94 o 
   2  10  12      777.49      796.54     22.26 o 
   3  10  12      620.53      579.23     25.78 o 
   4  10  12        5.11       29.08     21.46 o 
   5  10  12      194.13      217.44     24.63 o 
   6  10  12      149.64      169.92     25.25 o 
 -10  11  12      130.89       90.12     19.94 o 
  -9  11  12      249.55      239.87     20.31 o 
  -8  11  12       83.45      100.09     19.38 o 
  -7  11  12      759.19      699.23     23.80 o 
  -6  11  12      226.63      261.31     18.73 o 
  -5  11  12      601.94      558.45     19.04 o 
  -4  11  12      642.11      575.23     20.81 o 
  -3  11  12       42.27       57.54     20.56 o 
  -2  11  12      437.91      456.33     21.42 o 
  -1  11  12       21.61       38.26     20.51 o 
   0  11  12      660.87      604.83     22.65 o 
   1  11  12       93.22      104.54     21.60 o 
   2  11  12        7.49        7.34     21.29 o 
   3  11  12      131.78      144.90     22.70 o 
   4  11  12      809.78      735.11     25.73 o 
   5  11  12      155.28      164.83     24.28 o 
  -9  12  12      366.53      323.28     21.09 o 
  -8  12  12      260.34      264.14     19.34 o 
  -7  12  12       12.12        6.99     18.38 o 
  -6  12  12      152.91      156.53     18.92 o 
  -5  12  12      506.44      538.13     21.50 o 
  -4  12  12      578.80      575.43     21.74 o 
  -3  12  12       12.07       29.11     19.62 o 
  -2  12  12      188.51      193.45     21.23 o 
  -1  12  12     1177.00     1132.12     21.90 o 
   0  12  12        1.72       30.18     20.67 o 
   1  12  12       30.76       49.42     22.94 o 
   2  12  12      197.33      198.33     22.05 o 
   3  12  12      878.43      839.35     25.69 o 
   4  12  12       62.21       48.07     23.77 o 
  -8  13  12       32.32       27.26     19.75 o 
  -7  13  12        5.94        0.19     20.05 o 
  -6  13  12      215.24      235.98     21.21 o 
  -5  13  12      306.29      304.84     20.59 o 
  -4  13  12       29.85       36.87     20.95 o 
  -3  13  12        0.07        1.10     21.74 o 
  -2  13  12       66.20       83.61     21.82 o 
  -1  13  12      197.13      198.60     21.34 o 
   0  13  12      248.55      268.48     22.16 o 
   1  13  12       55.05       80.61     21.97 o 
   2  13  12      291.27      272.73     23.12 o 
   3  13  12        5.22       26.09     23.73 o 
  -6  14  12       64.33       38.81     22.53 o 
  -5  14  12      443.30      408.36     21.96 o 
  -4  14  12      517.00      496.80     23.50 o 
  -3  14  12      119.07      115.67     21.92 o 
  -2  14  12        9.43       19.13     20.23 o 
  -1  14  12      135.52      128.70     21.89 o 
   0  14  12       16.43       44.91     23.25 o 
   1  14  12       62.47       62.64     22.99 o 
   2  14  12       52.24       53.89     24.46 o 
  -4  15  12      100.17      112.37     22.89 o 
  -3  15  12       11.92       17.43     21.64 o 
  -2  15  12      158.79      165.28     23.60 o 
  -1  15  12        0.16       -9.84     23.46 o 
 -13   1  13      688.03      641.64     23.06 o 
 -12   1  13       13.95       24.98     21.54 o 
 -11   1  13       22.50       31.99     20.97 o 
 -10   1  13     2682.32     2558.76     33.53 o 
  -9   1  13     1060.77     1051.81     21.93 o 
  -8   1  13      289.48      260.79     20.04 o 
  -7   1  13      323.92      303.85     18.66 o 
  -6   1  13     3956.78     3929.93     28.68 o 
  -5   1  13     6153.47     6025.40     37.54 o 
  -4   1  13      505.81      491.67     19.16 o 
  -3   1  13      283.17      236.64     19.11 o 
  -2   1  13     1515.94     1517.79     22.06 o 
  -1   1  13       27.59       63.19     19.20 o 
   0   1  13       64.58       83.30     17.78 o 
   1   1  13     5598.22     5707.59     35.07 o 
   2   1  13      568.30      603.30     22.29 o 
   3   1  13     2385.16     2257.83     21.83 o 
   4   1  13        4.80       10.65     18.01 o 
   5   1  13     2298.68     2288.27     27.27 o 
   6   1  13      233.68      239.79     20.27 o 
   7   1  13      147.85      136.55     21.24 o 
   8   1  13      144.03      144.21     22.34 o 
 -13   2  13       53.94       68.67     21.20 o 
 -12   2  13       77.56       90.08     21.03 o 
 -11   2  13      102.76      142.14     21.14 o 
 -10   2  13       24.22       30.75     21.03 o 
  -9   2  13      803.61      771.58     20.31 o 
  -8   2  13       21.13       33.07     20.09 o 
  -7   2  13      472.69      520.13     19.48 o 
  -6   2  13       18.21       33.59     18.42 o 
  -5   2  13      270.95      303.01     19.03 o 
  -4   2  13      747.40      801.46     19.84 o 
  -3   2  13     2671.91     2725.66     23.23 o 
  -2   2  13       40.81       37.85     18.75 o 
  -1   2  13      771.80      734.00     19.86 o 
   0   2  13      537.27      547.40     18.27 o 
   1   2  13      310.98      363.19     20.50 o 
   2   2  13      554.68      524.75     21.33 o 
   3   2  13      212.96      202.46     17.60 o 
   4   2  13      913.90      855.61     21.36 o 
   5   2  13      571.63      557.25     19.55 o 
   6   2  13      290.02      275.79     19.30 o 
   7   2  13        3.30       19.21     21.30 o 
   8   2  13      158.98      174.60     23.97 o 
 -13   3  13        1.10       18.90     21.30 o 
 -12   3  13       91.12       87.15     19.86 o 
 -11   3  13      103.49      127.73     19.49 o 
 -10   3  13      151.40      152.75     18.59 o 
  -9   3  13        2.26       27.95     17.70 o 
  -8   3  13       44.12       35.52     18.12 o 
  -7   3  13       75.66       72.63     19.25 o 
  -6   3  13     1068.30     1098.37     20.41 o 
  -5   3  13     1449.26     1458.51     20.34 o 
  -4   3  13       95.29       87.77     18.01 o 
  -3   3  13       20.99       34.07     20.93 o 
  -2   3  13       35.02       49.77     18.15 o 
  -1   3  13      157.64      186.71     18.55 o 
   0   3  13     4037.49     4063.00     55.98 o 
   1   3  13     1969.61     1977.33     26.35 o 
   2   3  13     1106.69     1017.42     27.83 o 
   3   3  13      113.04      126.58     19.15 o 
   4   3  13      180.09      186.46     20.78 o 
   5   3  13     1415.34     1355.19     22.81 o 
   6   3  13      605.16      606.73     21.20 o 
   7   3  13       69.07       80.51     21.25 o 
   8   3  13       11.92       22.84     22.80 o 
 -13   4  13       59.76       62.45     22.13 o 
 -12   4  13      164.95      176.84     20.59 o 
 -11   4  13      544.45      487.21     19.75 o 
 -10   4  13        5.15       21.97     18.58 o 
  -9   4  13      242.29      231.76     18.03 o 
  -8   4  13        4.65       22.33     16.33 o 
  -7   4  13      255.26      271.12     16.97 o 
  -6   4  13       46.79       57.51     16.14 o 
  -5   4  13     1933.54     2042.98     20.56 o 
  -4   4  13        0.51        2.60     16.76 o 
  -3   4  13     1205.14     1233.11     18.71 o 
  -2   4  13      711.84      685.91     19.47 o 
  -1   4  13     1658.32     1709.99     21.02 o 
   0   4  13      628.45      662.71     28.31 o 
   1   4  13       16.55       15.64     22.56 o 
   2   4  13      658.38      664.56     26.52 o 
   3   4  13      159.69      161.56     20.12 o 
   4   4  13      484.77      502.62     22.22 o 
   5   4  13       46.14       52.52     22.34 o 
   6   4  13      499.74      507.06     23.94 o 
   7   4  13        7.87       30.56     21.44 o 
   8   4  13      164.51      140.87     23.77 o 
 -12   5  13      392.44      394.77     20.77 o 
 -11   5  13      253.85      266.90     18.83 o 
 -10   5  13       49.10       52.57     17.13 o 
  -9   5  13      373.46      407.21     17.61 o 
  -8   5  13      285.44      322.15     16.74 o 
  -7   5  13      265.07      305.47     16.51 o 
  -6   5  13      175.59      197.77     17.47 o 
  -5   5  13      311.62      361.45     18.58 o 
  -4   5  13     1661.02     1590.56     19.56 o 
  -3   5  13       35.10       22.18     17.33 o 
  -2   5  13      851.11      870.56     18.36 o 
  -1   5  13      960.99      915.55     19.77 o 
   0   5  13     2970.71     2938.75     26.96 o 
   1   5  13      155.29      173.06     22.29 o 
   2   5  13      202.93      186.73     21.65 o 
   3   5  13        6.52       15.09     21.24 o 
   4   5  13      406.22      393.16     22.16 o 
   5   5  13       52.43       67.08     23.11 o 
   6   5  13      279.45      295.68     23.40 o 
   7   5  13      502.74      517.65     24.41 o 
 -12   6  13       15.67       23.76     19.40 o 
 -11   6  13       32.94       49.30     18.03 o 
 -10   6  13       40.95       58.49     17.50 o 
  -9   6  13      123.72      139.55     16.89 o 
  -8   6  13        6.11       26.54     17.19 o 
  -7   6  13       10.42       33.42     17.09 o 
  -6   6  13      275.09      301.94     18.30 o 
  -5   6  13      454.87      473.11     18.27 o 
  -4   6  13       18.56       30.89     18.11 o 
  -3   6  13      112.15       97.67     18.10 o 
  -2   6  13        0.45       -2.13     17.97 o 
  -1   6  13      338.66      361.96     20.36 o 
   0   6  13      126.84       98.20     20.24 o 
   1   6  13      541.09      550.44     20.77 o 
   2   6  13      665.88      636.54     22.09 o 
   3   6  13      368.25      403.02     22.13 o 
   4   6  13       13.86       46.25     23.11 o 
   5   6  13       73.83       99.75     25.95 o 
   6   6  13       70.63       97.69     26.11 o 
   7   6  13       82.10       75.20     29.61 o 
 -12   7  13      678.48      672.29     21.24 o 
 -11   7  13      901.76      928.46     20.09 o 
 -10   7  13      180.85      206.23     18.41 o 
  -9   7  13      605.88      646.60     18.18 o 
  -8   7  13     1217.69     1228.04     20.11 o 
  -7   7  13      217.60      220.97     17.91 o 
  -6   7  13       13.55       16.03     18.95 o 
  -5   7  13      620.30      640.30     18.90 o 
  -4   7  13     6075.38     5881.75     63.17 o 
  -3   7  13     1032.88      968.80     24.67 o 
  -2   7  13      617.77      617.26     18.59 o 
  -1   7  13      306.35      322.68     21.01 o 
   0   7  13     3946.97     3851.98     43.55 o 
   1   7  13       41.40       36.86     22.25 o 
   2   7  13      249.25      225.90     19.60 o 
   3   7  13      108.03      141.35     23.73 o 
   4   7  13       66.98       89.56     25.29 o 
   5   7  13        1.90       25.25     25.44 o 
   6   7  13       33.84       48.30     26.44 o 
   7   7  13      397.44      376.85     29.02 o 
 -11   8  13      144.89      152.41     18.50 o 
 -10   8  13       68.64       83.67     17.47 o 
  -9   8  13      146.05      153.98     18.27 o 
  -8   8  13      106.66      112.52     18.68 o 
  -7   8  13      191.74      189.67     18.65 o 
  -6   8  13       39.26       60.89     18.06 o 
  -5   8  13      248.22      227.29     18.13 o 
  -4   8  13        0.41       31.39     17.69 o 
  -3   8  13      202.75      213.40     18.75 o 
  -2   8  13        1.68       21.95     20.08 o 
  -1   8  13      277.63      314.21     20.94 o 
   0   8  13      314.47      270.08     21.52 o 
   1   8  13        1.18       -2.40     20.71 o 
   2   8  13      846.47      840.68     21.84 o 
   3   8  13      234.83      234.78     21.63 o 
   4   8  13        8.97       13.55     24.01 o 
   5   8  13        2.07        2.42     25.66 o 
   6   8  13      454.79      454.27     29.44 o 
 -11   9  13      148.00      131.52     18.61 o 
 -10   9  13       57.17       58.68     19.42 o 
  -9   9  13      333.59      323.98     19.88 o 
  -8   9  13      373.83      378.31     19.63 o 
  -7   9  13      314.96      297.42     18.36 o 
  -6   9  13       78.35       83.35     17.96 o 
  -5   9  13      474.74      494.31     21.92 o 
  -4   9  13      799.92      832.67     18.92 o 
  -3   9  13      699.79      664.91     19.85 o 
  -2   9  13      213.29      217.78     20.73 o 
  -1   9  13      346.71      373.30     21.41 o 
   0   9  13     1193.16     1230.94     23.49 o 
   1   9  13      280.54      278.04     21.05 o 
   2   9  13        0.15       19.89     23.32 o 
   3   9  13       70.43       86.31     22.52 o 
   4   9  13      101.76      107.91     24.53 o 
   5   9  13       94.61      109.22     28.28 o 
   6   9  13       70.48       80.09     26.40 o 
 -10  10  13      104.60       88.14     19.94 o 
  -9  10  13      516.96      490.55     20.58 o 
  -8  10  13      333.11      325.02     20.70 o 
  -7  10  13      126.86      126.60     19.20 o 
  -6  10  13        0.78       20.45     18.40 o 
  -5  10  13      785.57      766.79     19.33 o 
  -4  10  13       26.93       32.58     17.78 o 
  -3  10  13        8.14       -5.76     19.88 o 
  -2  10  13      505.03      497.76     21.25 o 
  -1  10  13     1815.16     1810.66     25.03 o 
   0  10  13      288.14      332.13     22.04 o 
   1  10  13       11.51       27.44     21.14 o 
   2  10  13      844.99      799.64     23.68 o 
   3  10  13      116.27      134.68     22.37 o 
   4  10  13      285.04      274.62     23.14 o 
   5  10  13        5.22       19.86     27.02 o 
  -9  11  13       41.22       50.17     20.48 o 
  -8  11  13       65.56       75.98     19.30 o 
  -7  11  13       34.10       49.94     20.31 o 
  -6  11  13       20.65       34.81     18.85 o 
  -5  11  13       34.38       47.02     20.17 o 
  -4  11  13       81.51       91.14     19.78 o 
  -3  11  13      129.63      146.01     20.65 o 
  -2  11  13      188.92      206.34     20.83 o 
  -1  11  13      107.49      103.25     22.08 o 
   0  11  13       67.21       68.39     20.17 o 
   1  11  13      793.17      798.84     23.67 o 
   2  11  13      450.87      427.07     22.68 o 
   3  11  13       80.81       74.82     23.19 o 
   4  11  13       80.06       94.30     23.40 o 
  -8  12  13       95.99       79.91     20.15 o 
  -7  12  13      243.40      257.37     20.30 o 
  -6  12  13      154.63      168.87     20.28 o 
  -5  12  13        4.63       53.31     21.39 o 
  -4  12  13        1.64       17.68     21.37 o 
  -3  12  13      237.33      262.81     21.14 o 
  -2  12  13        0.04       25.04     20.67 o 
  -1  12  13        8.22        9.43     19.91 o 
   0  12  13      270.90      296.72     22.72 o 
   1  12  13        1.26       40.87     22.46 o 
   2  12  13      118.51       99.68     22.69 o 
   3  12  13        0.82       -3.73     23.85 o 
  -7  13  13        0.49       46.45     21.73 o 
  -6  13  13      268.59      266.01     22.48 o 
  -5  13  13      206.67      225.35     22.05 o 
  -4  13  13       66.68       59.41     21.44 o 
  -3  13  13      278.61      284.22     22.38 o 
  -2  13  13      696.18      713.45     23.42 o 
  -1  13  13      193.91      159.29     20.80 o 
   0  13  13       43.36       50.73     22.08 o 
   1  13  13      169.07      194.85     23.89 o 
   2  13  13      244.82      250.30     25.19 o 
  -5  14  13       48.82       41.14     22.61 o 
  -4  14  13        1.51       -4.78     22.29 o 
  -3  14  13       12.34        6.31     24.23 o 
  -2  14  13       63.92       88.30     21.77 o 
  -1  14  13      275.01      264.17     23.01 o 
   0  14  13        0.47       18.95     24.05 o 
 -13   0  14        6.61        7.48     30.99 o 
 -12   0  14      106.75      119.56     29.60 o 
 -11   0  14     3423.00     3215.92    139.43 o 
 -10   0  14     1255.20     1176.40     30.91 o 
  -9   0  14     1411.97     1348.63     31.91 o 
  -8   0  14     2449.74     2400.50     32.34 o 
  -7   0  14     3821.19     3843.69     56.82 o 
  -6   0  14     1476.46     1362.96     28.95 o 
  -5   0  14      987.68      957.95     29.02 o 
  -4   0  14     4853.13     4776.76     48.18 o 
  -3   0  14     1044.05     1053.90     30.10 o 
  -2   0  14      150.21      167.14     27.17 o 
  -1   0  14     2298.96     2187.66     32.28 o 
   0   0  14     8968.79     8803.30    165.87 o 
   1   0  14      282.73      359.98     35.36 o 
   2   0  14     4571.56     4264.72     95.01 o 
   3   0  14      696.11      686.46     25.88 o 
   4   0  14     3739.37     3816.14     63.73 o 
   5   0  14       55.66       78.66     26.34 o 
   6   0  14      255.01      225.88     26.68 o 
   7   0  14        8.49       32.66     30.36 o 
 -13   1  14      201.13      159.74     21.35 o 
 -12   1  14       16.00       37.85     21.44 o 
 -11   1  14        8.64       47.27     21.19 o 
 -10   1  14      623.08      627.40     21.23 o 
  -9   1  14        5.61       26.93     19.74 o 
  -8   1  14      284.70      278.74     19.04 o 
  -7   1  14       25.22       15.86     18.50 o 
  -6   1  14       14.10       23.10     18.03 o 
  -5   1  14      272.61      273.79     18.93 o 
  -4   1  14      135.51      146.21     18.25 o 
  -3   1  14      102.51      114.26     18.41 o 
  -2   1  14      167.89      167.74     19.19 o 
  -1   1  14     1312.72     1330.39     21.07 o 
   0   1  14     2618.42     2449.59     26.73 o 
   1   1  14        3.02       -5.33     22.45 o 
   2   1  14     1151.31     1143.77     23.63 o 
   3   1  14      475.84      478.31     18.86 o 
   4   1  14      103.18      103.37     18.14 o 
   5   1  14       32.46       29.10     18.45 o 
   6   1  14      423.44      438.46     19.53 o 
   7   1  14      277.55      282.98     21.35 o 
 -13   2  14       21.89       15.45     21.24 o 
 -12   2  14      159.08      178.52     20.87 o 
 -11   2  14     2171.30     2051.34     24.77 o 
 -10   2  14      319.71      327.64     21.37 o 
  -9   2  14      156.35      155.07     19.27 o 
  -8   2  14      143.60      157.30     19.07 o 
  -7   2  14      842.39      890.60     20.32 o 
  -6   2  14      341.62      356.51     19.84 o 
  -5   2  14        2.81        1.71     18.77 o 
  -4   2  14      808.29      834.25     19.80 o 
  -3   2  14      284.22      296.59     18.88 o 
  -2   2  14      156.21      160.12     18.31 o 
  -1   2  14     3144.43     3058.88     25.28 o 
   0   2  14     4136.45     3921.18     30.38 o 
   1   2  14       99.94      111.24     24.15 o 
   2   2  14      916.58      908.45     22.33 o 
   3   2  14       49.58       76.45     18.84 o 
   4   2  14     2566.16     2572.84     28.13 o 
   5   2  14       74.37       87.84     18.69 o 
   6   2  14        1.70        9.23     19.67 o 
   7   2  14        3.59       22.67     21.11 o 
 -12   3  14      109.13       97.35     20.24 o 
 -11   3  14       19.86       32.74     19.33 o 
 -10   3  14      656.10      637.67     19.05 o 
  -9   3  14       99.85      129.01     17.91 o 
  -8   3  14     1560.76     1539.07     21.71 o 
  -7   3  14       12.07       27.84     18.31 o 
  -6   3  14      357.57      344.94     19.07 o 
  -5   3  14      356.94      353.22     19.28 o 
  -4   3  14       46.45       85.44     18.32 o 
  -3   3  14      412.72      440.15     17.81 o 
  -2   3  14        5.17       32.56     17.01 o 
  -1   3  14     1585.52     1639.06     25.25 o 
   0   3  14     1059.81     1023.17     21.94 o 
   1   3  14      746.15      753.70     24.61 o 
   2   3  14       56.32       76.32     20.51 o 
   3   3  14     1268.83     1271.48     20.56 o 
   4   3  14        0.27       27.30     19.08 o 
   5   3  14      738.20      729.81     21.76 o 
   6   3  14      409.24      392.22     19.82 o 
   7   3  14      296.06      306.27     22.59 o 
 -12   4  14       23.87       31.08     20.52 o 
 -11   4  14      159.20      159.64     19.26 o 
 -10   4  14       60.19       76.31     19.46 o 
  -9   4  14        5.37        8.17     18.20 o 
  -8   4  14       22.17       35.62     17.51 o 
  -7   4  14        4.49       22.77     17.50 o 
  -6   4  14     1048.33     1089.90     19.14 o 
  -5   4  14     1313.72     1216.08     18.67 o 
  -4   4  14      156.71      175.82     18.79 o 
  -3   4  14       25.80       43.47     17.94 o 
  -2   4  14       65.44       74.84     18.48 o 
  -1   4  14     3578.13     3393.99     38.77 o 
   0   4  14      338.32      339.83     20.97 o 
   1   4  14        3.33      -24.47     24.47 o 
   2   4  14       93.95       82.46     22.36 o 
   3   4  14      175.23      181.50     19.66 o 
   4   4  14      162.87      175.79     22.28 o 
   5   4  14      424.34      434.99     21.79 o 
   6   4  14       45.72       75.62     21.80 o 
   7   4  14       15.74        2.35     22.34 o 
 -12   5  14      186.48      167.72     20.59 o 
 -11   5  14       52.94       58.40     19.23 o 
 -10   5  14      386.01      367.93     18.74 o 
  -9   5  14       20.53       47.00     16.28 o 
  -8   5  14      269.10      298.98     16.98 o 
  -7   5  14      115.52      138.45     16.64 o 
  -6   5  14      266.90      298.32     18.04 o 
  -5   5  14       50.24       77.51     17.83 o 
  -4   5  14       10.64       37.44     18.46 o 
  -3   5  14      884.73      896.32     18.98 o 
  -2   5  14     1187.33     1205.26     19.98 o 
  -1   5  14      538.40      519.35     19.59 o 
   0   5  14      158.46      178.41     21.55 o 
   1   5  14     1383.26     1409.52     26.78 o 
   2   5  14      291.56      271.69     22.11 o 
   3   5  14       75.01       60.97     20.26 o 
   4   5  14      113.14      125.20     23.90 o 
   5   5  14      545.03      571.89     23.13 o 
   6   5  14      145.23      153.98     26.12 o 
   7   5  14      140.07      138.41     23.57 o 
 -12   6  14      311.21      330.39     20.99 o 
 -11   6  14        1.58       22.71     19.36 o 
 -10   6  14       64.91       80.49     17.83 o 
  -9   6  14      637.04      656.87     19.26 o 
  -8   6  14      184.02      210.58     17.70 o 
  -7   6  14       87.08       78.96     17.54 o 
  -6   6  14     2454.40     2443.99     25.15 o 
  -5   6  14     3006.36     2992.59     39.59 o 
  -4   6  14      407.93      414.13     18.80 o 
  -3   6  14     1312.82     1219.40     19.52 o 
  -2   6  14     1047.69     1094.25     19.74 o 
  -1   6  14     1948.23     1986.53     23.74 o 
   0   6  14      447.48      430.84     20.21 o 
   1   6  14       32.08       18.27     23.64 o 
   2   6  14     1210.59     1197.78     24.45 o 
   3   6  14      211.17      229.06     21.77 o 
   4   6  14       11.47       26.06     24.18 o 
   5   6  14      295.86      285.17     28.38 o 
   6   6  14      418.85      382.24     28.08 o 
 -11   7  14       13.23       13.81     19.25 o 
 -10   7  14       46.61       46.83     17.69 o 
  -9   7  14        0.03        9.03     18.39 o 
  -8   7  14       15.89       39.09     17.44 o 
  -7   7  14        8.85       26.13     18.05 o 
  -6   7  14       67.82       69.17     18.07 o 
  -5   7  14       47.71       62.86     18.04 o 
  -4   7  14       89.34      105.60     19.78 o 
  -3   7  14       44.61       46.94     18.30 o 
  -2   7  14        0.05       34.73     18.43 o 
  -1   7  14        9.90       14.95     20.03 o 
   0   7  14       40.67       55.13     20.19 o 
   1   7  14       16.22       43.60     22.63 o 
   2   7  14      158.05      186.53     22.55 o 
   3   7  14       13.83       26.05     25.04 o 
   4   7  14       45.60       46.43     23.50 o 
   5   7  14      136.98      159.44     26.86 o 
   6   7  14       27.80       36.21     27.83 o 
 -11   8  14       21.48       43.98     19.67 o 
 -10   8  14      308.84      298.06     18.87 o 
  -9   8  14      899.00      927.84     27.79 o 
  -8   8  14       85.67      107.38     19.00 o 
  -7   8  14        0.27       25.48     18.10 o 
  -6   8  14     3568.08     3532.35     55.93 o 
  -5   8  14     1362.63     1421.89     27.22 o 
  -4   8  14       22.90       46.19     19.10 o 
  -3   8  14       34.88       68.75     19.26 o 
  -2   8  14     1677.62     1793.97     41.86 o 
  -1   8  14     2333.07     2398.47     47.41 o 
   0   8  14        0.66       22.34     21.31 o 
   1   8  14      118.32      109.68     20.72 o 
   2   8  14     1390.99     1398.25     24.19 o 
   3   8  14      112.28      157.49     23.35 o 
   4   8  14        8.56       22.13     25.91 o 
   5   8  14      154.60      195.10     25.22 o 
 -10   9  14      104.20      111.90     19.31 o 
  -9   9  14        0.11       -6.33     19.45 o 
  -8   9  14      600.37      556.30     19.47 o 
  -7   9  14      166.08      183.15     18.90 o 
  -6   9  14      247.35      274.49     19.46 o 
  -5   9  14       42.20       47.79     17.95 o 
  -4   9  14        1.54       13.48     19.33 o 
  -3   9  14      209.24      213.34     19.50 o 
  -2   9  14      209.01      219.66     23.24 o 
  -1   9  14        3.85        4.02     20.81 o 
   0   9  14       65.34       61.92     21.14 o 
   1   9  14     1473.11     1381.22     23.12 o 
   2   9  14       17.64       26.98     21.71 o 
   3   9  14      201.97      218.00     22.46 o 
   4   9  14      110.68       93.86     25.15 o 
   5   9  14      623.76      591.83     29.02 o 
 -10  10  14       48.02       51.49     27.14 o 
  -9  10  14        3.68       27.91     19.12 o 
  -8  10  14        0.61       12.06     18.56 o 
  -7  10  14        0.58        5.97     18.56 o 
  -6  10  14      157.75      182.38     19.08 o 
  -5  10  14      156.20      162.01     19.70 o 
  -4  10  14        2.75       12.01     19.27 o 
  -3  10  14        7.26        8.99     20.68 o 
  -2  10  14      324.79      320.57     21.88 o 
  -1  10  14      600.74      612.19     23.40 o 
   0  10  14       75.95       99.48     22.63 o 
   1  10  14        4.82       14.45     21.28 o 
   2  10  14        3.20       19.70     21.93 o 
   3  10  14      182.14      192.17     24.14 o 
   4  10  14       29.56       60.16     27.45 o 
  -9  11  14        1.77       -6.09     20.58 o 
  -8  11  14      443.12      394.65     20.24 o 
  -7  11  14        9.94       39.12     19.37 o 
  -6  11  14      201.98      176.82     19.80 o 
  -5  11  14       29.95       29.42     19.33 o 
  -4  11  14       22.72       25.61     21.44 o 
  -3  11  14        4.61      -12.49     21.35 o 
  -2  11  14       47.13       76.29     22.09 o 
  -1  11  14      720.74      735.10     22.96 o 
   0  11  14       28.06       29.91     22.80 o 
   1  11  14      321.18      322.53     23.58 o 
   2  11  14       36.40       40.40     22.52 o 
   3  11  14      765.41      718.50     26.00 o 
  -8  12  14       66.17       60.33     26.71 o 
  -7  12  14      193.10      209.65     19.95 o 
  -6  12  14        1.00       12.09     19.40 o 
  -5  12  14       75.47       83.27     20.65 o 
  -4  12  14       14.85       13.14     21.39 o 
  -3  12  14       72.72       81.74     21.54 o 
  -2  12  14       58.60       62.76     22.78 o 
  -1  12  14       78.84       96.77     20.36 o 
   0  12  14      302.06      305.65     22.80 o 
   1  12  14       11.91       17.00     23.63 o 
   2  12  14      136.57      137.36     25.17 o 
  -6  13  14        0.19       -4.69     21.67 o 
  -5  13  14        1.85       15.73     23.80 o 
  -4  13  14        2.22       17.98     21.91 o 
  -3  13  14        3.33       15.51     21.96 o 
  -2  13  14       69.68      102.59     22.90 o 
  -1  13  14       52.22       48.98     21.78 o 
   0  13  14        7.60       10.10     23.55 o 
   1  13  14        3.94        9.84     40.41 o 
 -12   1  15     1020.03      969.59     26.76 o 
 -11   1  15       60.72       86.13     21.79 o 
 -10   1  15      207.01      211.13     20.71 o 
  -9   1  15      505.17      533.11     20.75 o 
  -8   1  15     1041.56     1061.77     25.80 o 
  -7   1  15      427.79      425.97     19.59 o 
  -6   1  15      581.30      574.81     19.80 o 
  -5   1  15     2516.63     2627.61     26.56 o 
  -4   1  15      102.18      106.71     18.81 o 
  -3   1  15       65.75       51.83     18.52 o 
  -2   1  15     2099.11     2096.49     23.13 o 
  -1   1  15     1474.56     1471.69     21.02 o 
   0   1  15       84.53       78.08     18.49 o 
   1   1  15       69.22       97.89     21.08 o 
   2   1  15     1217.33     1324.86     23.79 o 
   3   1  15     2802.22     2872.72     23.05 o 
   4   1  15        9.41       25.09     17.43 o 
   5   1  15      183.17      177.94     19.26 o 
   6   1  15       35.66       59.60     20.41 o 
   7   1  15      498.07      454.27     22.92 o 
 -12   2  15       15.36       27.39     21.12 o 
 -11   2  15       62.39       68.17     20.49 o 
 -10   2  15       58.49       65.28     20.51 o 
  -9   2  15      354.66      399.55     21.04 o 
  -8   2  15      579.81      583.81     20.58 o 
  -7   2  15      565.97      551.96     20.42 o 
  -6   2  15      765.36      713.39     19.45 o 
  -5   2  15      245.84      266.30     18.71 o 
  -4   2  15      799.37      780.41     20.77 o 
  -3   2  15       26.89       39.70     18.29 o 
  -2   2  15     2378.03     2290.92     22.57 o 
  -1   2  15      506.77      441.15     20.12 o 
   0   2  15      412.42      430.90     20.10 o 
   1   2  15      158.06      159.51     21.81 o 
   2   2  15      430.72      450.95     23.50 o 
   3   2  15       14.68       28.05     18.76 o 
   4   2  15        9.78       17.63     19.10 o 
   5   2  15      696.91      685.68     21.78 o 
   6   2  15      167.06      167.15     20.27 o 
 -12   3  15      465.75      448.26     21.51 o 
 -11   3  15       13.53       11.55     19.53 o 
 -10   3  15       17.11       31.21     18.83 o 
  -9   3  15       12.52       35.10     18.55 o 
  -8   3  15       16.39       24.78     20.54 o 
  -7   3  15      240.57      235.58     18.85 o 
  -6   3  15       77.90      103.52     18.57 o 
  -5   3  15        2.58        1.59     19.16 o 
  -4   3  15       16.57       44.73     18.12 o 
  -3   3  15       11.06        3.41     17.27 o 
  -2   3  15      744.04      733.82     19.12 o 
  -1   3  15      120.57      134.82     18.60 o 
   0   3  15      291.43      276.97     19.72 o 
   1   3  15      273.78      304.01     22.14 o 
   2   3  15       22.36       43.50     22.66 o 
   3   3  15      628.66      669.03     20.03 o 
   4   3  15       29.80       38.10     19.60 o 
   5   3  15       60.87       70.16     20.30 o 
   6   3  15        3.94       -5.06     22.22 o 
 -12   4  15       21.83       38.95     20.86 o 
 -11   4  15      120.56      124.84     19.46 o 
 -10   4  15       35.72       62.79     19.02 o 
  -9   4  15       92.04      106.03     18.34 o 
  -8   4  15      350.47      340.35     18.59 o 
  -7   4  15      810.06      797.49     19.04 o 
  -6   4  15     2632.36     2453.78     21.88 o 
  -5   4  15      680.93      675.65     18.86 o 
  -4   4  15     1786.90     1749.05     19.86 o 
  -3   4  15      518.94      527.11     20.12 o 
  -2   4  15     1988.69     1850.57     21.86 o 
  -1   4  15       66.98       65.97     19.65 o 
   0   4  15      581.41      605.34     23.72 o 
   1   4  15      138.86      115.86     24.11 o 
   2   4  15      217.30      205.64     22.15 o 
   3   4  15      114.03      134.89     20.54 o 
   4   4  15      250.90      271.88     21.46 o 
   5   4  15      358.21      343.24     22.57 o 
   6   4  15      108.37      109.33     20.43 o 
 -12   5  15       14.19       44.94     20.51 o 
 -11   5  15      310.32      313.21     19.75 o 
 -10   5  15       27.27       17.06     19.27 o 
  -9   5  15       11.61       27.62     17.76 o 
  -8   5  15        0.71       10.90     18.66 o 
  -7   5  15     1629.61     1625.53     34.44 o 
  -6   5  15      506.45      523.62     17.88 o 
  -5   5  15     1191.19     1181.16     28.44 o 
  -4   5  15      107.06      114.72     19.85 o 
  -3   5  15     1629.29     1608.74     21.73 o 
  -2   5  15      540.22      611.94     21.45 o 
  -1   5  15       13.57       28.41     21.28 o 
   0   5  15      251.61      273.14     22.04 o 
   1   5  15      379.17      426.44     24.56 o 
   2   5  15      103.63      139.73     23.95 o 
   3   5  15        4.65       38.10     20.73 o 
   4   5  15      730.58      715.44     24.87 o 
   5   5  15      151.72      169.92     24.73 o 
   6   5  15       98.91      101.09     22.59 o 
 -11   6  15       15.17       28.50     20.10 o 
 -10   6  15       22.23       42.13     17.63 o 
  -9   6  15      181.98      192.10     17.79 o 
  -8   6  15      248.30      229.73     17.03 o 
  -7   6  15        0.61       22.25     17.57 o 
  -6   6  15      111.68      109.41     18.05 o 
  -5   6  15      169.35      178.59     18.92 o 
  -4   6  15     1417.56     1372.75     21.03 o 
  -3   6  15      279.63      264.75     19.56 o 
  -2   6  15       19.73       39.23     18.07 o 
  -1   6  15      544.14      564.33     26.11 o 
   0   6  15      424.09      399.74     23.75 o 
   1   6  15      118.15      118.73     25.04 o 
   2   6  15       58.07       47.48     22.04 o 
   3   6  15       47.59       41.50     23.39 o 
   4   6  15       21.68       24.78     23.22 o 
   5   6  15        3.94        9.12     28.68 o 
 -11   7  15      343.24      336.94     19.17 o 
 -10   7  15      641.08      628.20     18.99 o 
  -9   7  15       79.44      117.81     18.00 o 
  -8   7  15      167.31      201.30     17.80 o 
  -7   7  15     3397.48     3428.90     66.47 o 
  -6   7  15      997.19     1020.09     19.91 o 
  -5   7  15      431.39      383.74     19.23 o 
  -4   7  15      260.90      267.32     18.42 o 
  -3   7  15     5066.91     5213.00     60.40 o 
  -2   7  15     1693.17     1711.27     28.71 o 
  -1   7  15        9.23       34.33     20.87 o 
   0   7  15      146.64      177.72     21.78 o 
   1   7  15     1297.86     1368.76     28.89 o 
   2   7  15       27.84       27.87     21.57 o 
   3   7  15       49.94       88.70     22.90 o 
   4   7  15      350.89      379.01     27.36 o 
   5   7  15      324.71      355.60     26.63 o 
 -10   8  15       17.72       26.94     19.19 o 
  -9   8  15      189.21      206.21     18.07 o 
  -8   8  15       40.34       46.58     18.40 o 
  -7   8  15       86.88      111.42     18.35 o 
  -6   8  15       42.50       56.79     18.59 o 
  -5   8  15       32.12       54.54     18.66 o 
  -4   8  15      137.96      144.36     18.20 o 
  -3   8  15       90.98       93.71     18.86 o 
  -2   8  15       18.17        1.95     20.33 o 
  -1   8  15      650.96      666.55     23.49 o 
   0   8  15      723.21      701.15     23.05 o 
   1   8  15      280.38      284.73     21.44 o 
   2   8  15      185.99      185.27     23.80 o 
   3   8  15       20.67       31.06     26.14 o 
   4   8  15      200.14      200.46     26.59 o 
   5   8  15        1.75       30.51     41.20 o 
 -10   9  15      110.69      110.42     19.33 o 
  -9   9  15        3.44       14.19     19.95 o 
  -8   9  15       28.02       48.31     19.11 o 
  -7   9  15     1064.43     1014.61     20.86 o 
  -6   9  15      333.81      315.13     20.88 o 
  -5   9  15      267.45      268.88     19.90 o 
  -4   9  15        1.58       -2.38     18.13 o 
  -3   9  15      980.93     1000.13     23.20 o 
  -2   9  15      804.01      782.25     22.15 o 
  -1   9  15        1.23       16.45     21.95 o 
   0   9  15        7.90       35.11     21.74 o 
   1   9  15      419.54      418.91     21.66 o 
   2   9  15       44.65       57.45     21.85 o 
   3   9  15       33.14       33.77     24.88 o 
   4   9  15      170.98      207.58     26.63 o 
  -9  10  15      449.72      391.04     20.67 o 
  -8  10  15       52.70       49.20     19.05 o 
  -7  10  15      185.23      185.87     19.77 o 
  -6  10  15      379.76      373.47     19.96 o 
  -5  10  15       57.21       85.88     18.25 o 
  -4  10  15       54.16       62.51     18.66 o 
  -3  10  15       66.53       62.19     20.93 o 
  -2  10  15      421.71      397.52     21.64 o 
  -1  10  15      302.96      294.13     22.98 o 
   0  10  15      879.77      846.10     22.91 o 
   1  10  15      114.47      119.68     22.80 o 
   2  10  15      275.18      251.86     23.76 o 
   3  10  15      189.04      186.11     25.73 o 
  -8  11  15       72.34       75.16     20.22 o 
  -7  11  15       23.15       48.90     20.06 o 
  -6  11  15        6.23       17.86     19.77 o 
  -5  11  15       15.14       21.35     19.13 o 
  -4  11  15        9.74       25.94     21.26 o 
  -3  11  15        7.95       -1.62     21.22 o 
  -2  11  15      503.48      478.22     22.57 o 
  -1  11  15        3.74        6.17     22.19 o 
   0  11  15       92.32       96.06     21.78 o 
   1  11  15      162.12      142.66     24.97 o 
   2  11  15      233.32      212.48     23.44 o 
  -6  12  15       45.34       53.48     19.96 o 
  -5  12  15       20.32       45.68     22.56 o 
  -4  12  15       37.68       65.35     22.50 o 
  -3  12  15       73.53      101.40     22.17 o 
  -2  12  15      293.15      303.17     23.89 o 
  -1  12  15       21.45       38.45     21.13 o 
   0  12  15       77.10      101.07     23.81 o 
   1  12  15       38.96       72.46     24.19 o 
  -4  13  15        3.66       12.01     22.83 o 
  -3  13  15       50.61       33.93     22.84 o 
  -2  13  15      552.73      517.65     24.82 o 
 -12   0  16       20.81       43.74     30.68 o 
 -11   0  16       28.76       58.97     28.72 o 
 -10   0  16     2096.86     2142.12    107.89 o 
  -9   0  16     1180.75     1178.32     30.62 o 
  -8   0  16      438.41      500.86     29.29 o 
  -7   0  16       22.81       62.59     26.36 o 
  -6   0  16      258.21      278.56     26.77 o 
  -5   0  16      840.37      785.31     28.34 o 
  -4   0  16     1072.68     1104.97     32.42 o 
  -3   0  16     2173.60     2327.24     32.07 o 
  -2   0  16     2798.27     2757.63     33.92 o 
  -1   0  16       13.25       18.91     25.94 o 
   0   0  16        0.18       23.46     28.00 o 
   1   0  16     2617.72     2699.74     44.13 o 
   2   0  16     1353.97     1411.94     32.29 o 
   3   0  16      272.26      267.09     27.74 o 
   4   0  16       86.56      110.67     26.19 o 
   5   0  16      227.18      227.95     29.73 o 
   6   0  16      275.70      246.86     29.14 o 
 -12   1  16       70.09       84.31     22.38 o 
 -11   1  16        3.35       17.31     22.04 o 
 -10   1  16        1.35        4.85     20.21 o 
  -9   1  16      309.16      298.94     20.87 o 
  -8   1  16        4.47       24.06     19.57 o 
  -7   1  16      264.58      253.97     19.84 o 
  -6   1  16       13.54       38.81     18.96 o 
  -5   1  16       16.62       26.89     19.21 o 
  -4   1  16        0.79        8.84     18.50 o 
  -3   1  16      194.59      154.16     20.17 o 
  -2   1  16      118.18      129.82     19.44 o 
  -1   1  16      420.26      408.27     20.33 o 
   0   1  16        8.13       20.64     21.48 o 
   1   1  16       25.77       43.61     20.65 o 
   2   1  16      162.77      157.09     22.80 o 
   3   1  16       17.34       13.23     19.81 o 
   4   1  16       56.41       53.02     18.63 o 
   5   1  16        1.27        7.01     20.40 o 
   6   1  16       24.11       24.68     21.44 o 
 -12   2  16       63.39       73.22     20.91 o 
 -11   2  16        5.52       22.71     20.51 o 
 -10   2  16      178.85      202.54     20.34 o 
  -9   2  16      324.07      311.74     20.11 o 
  -8   2  16      400.97      413.60     20.35 o 
  -7   2  16       36.54       37.99     19.05 o 
  -6   2  16      111.19      131.64     19.56 o 
  -5   2  16      370.96      344.99     18.98 o 
  -4   2  16        4.31       26.32     18.61 o 
  -3   2  16     1195.59     1202.12     21.87 o 
  -2   2  16      175.84      164.67     19.80 o 
  -1   2  16        8.52       27.84     17.77 o 
   0   2  16      182.95      191.40     19.87 o 
   1   2  16      638.34      661.08     22.53 o 
   2   2  16     1014.71     1023.41     25.33 o 
   3   2  16       70.02       80.10     20.58 o 
   4   2  16       44.29       77.33     19.84 o 
   5   2  16      195.85      227.06     20.23 o 
   6   2  16       89.93       99.70     22.63 o 
 -12   3  16      170.19      178.35     20.91 o 
 -11   3  16      175.95      163.56     20.17 o 
 -10   3  16      295.64      260.26     19.98 o 
  -9   3  16      839.62      789.41     20.21 o 
  -8   3  16       59.37       60.80     17.89 o 
  -7   3  16      753.54      731.72     20.11 o 
  -6   3  16      108.86      119.05     19.00 o 
  -5   3  16     1717.59     1656.69     22.13 o 
  -4   3  16       61.48       54.64     17.85 o 
  -3   3  16      207.40      222.58     18.00 o 
  -2   3  16      943.02      972.64     18.94 o 
  -1   3  16       29.54       40.97     17.90 o 
   0   3  16     1000.86      926.83     22.62 o 
   1   3  16       13.28       28.53     21.21 o 
   2   3  16      291.47      312.85     21.12 o 
   3   3  16        0.14        4.06     19.83 o 
   4   3  16      658.59      606.89     21.60 o 
   5   3  16        4.78       42.42     21.75 o 
 -11   4  16        7.17       10.31     19.25 o 
 -10   4  16        0.18       27.13     18.99 o 
  -9   4  16       95.27      112.72     18.73 o 
  -8   4  16      394.02      414.32     19.39 o 
  -7   4  16       42.17       37.01     18.00 o 
  -6   4  16      548.34      527.94     19.20 o 
  -5   4  16       60.40       66.23     18.29 o 
  -4   4  16      336.94      334.56     19.09 o 
  -3   4  16       23.24       18.67     17.60 o 
  -2   4  16      504.71      463.39     18.99 o 
  -1   4  16        3.77       14.66     18.36 o 
   0   4  16       94.87      105.48     19.10 o 
   1   4  16       31.01       60.20     22.85 o 
   2   4  16      137.14      165.55     20.11 o 
   3   4  16      294.07      297.85     19.84 o 
   4   4  16      189.23      199.47     21.99 o 
   5   4  16      125.52      126.05     22.88 o 
 -11   5  16      162.99      155.29     20.57 o 
 -10   5  16       43.93       75.36     19.76 o 
  -9   5  16      147.52      145.06     19.91 o 
  -8   5  16      190.36      231.34     19.35 o 
  -7   5  16      771.65      784.15     19.70 o 
  -6   5  16       94.56      113.14     17.59 o 
  -5   5  16      303.60      296.06     17.86 o 
  -4   5  16       11.15       22.42     19.56 o 
  -3   5  16      239.66      253.61     21.13 o 
  -2   5  16       30.93       26.89     19.82 o 
  -1   5  16       82.98       80.82     21.99 o 
   0   5  16      240.86      262.11     22.63 o 
   1   5  16        0.49        2.65     24.13 o 
   2   5  16      236.44      233.61     21.17 o 
   3   5  16       18.58       23.55     23.58 o 
   4   5  16       37.84       22.42     21.80 o 
   5   5  16       49.05       60.47     24.64 o 
 -11   6  16      105.40      110.25     20.86 o 
 -10   6  16       36.25       35.88     19.87 o 
  -9   6  16      254.03      257.01     19.86 o 
  -8   6  16     1277.25     1292.54     29.80 o 
  -7   6  16      269.47      296.58     17.51 o 
  -6   6  16       41.11       61.01     17.72 o 
  -5   6  16      498.49      515.03     18.88 o 
  -4   6  16     2344.18     2260.95     24.14 o 
  -3   6  16      566.07      556.53     21.66 o 
  -2   6  16        9.50       33.74     19.68 o 
  -1   6  16      961.81      969.71     25.33 o 
   0   6  16      529.37      595.29     25.48 o 
   1   6  16       41.00       47.51     26.28 o 
   2   6  16      252.66      282.47     22.53 o 
   3   6  16      849.30      858.68     25.04 o 
   4   6  16       13.73       40.51     25.04 o 
   5   6  16      191.88      132.72     34.84 o 
 -10   7  16       26.51       18.90     18.41 o 
  -9   7  16       53.35       50.05     17.82 o 
  -8   7  16        0.14       24.11     17.06 o 
  -7   7  16       40.62       65.31     18.40 o 
  -6   7  16      116.71       99.51     18.25 o 
  -5   7  16       23.12       41.80     18.54 o 
  -4   7  16       46.63       81.07     19.62 o 
  -3   7  16      163.23      147.76     19.64 o 
  -2   7  16       22.67       40.27     21.74 o 
  -1   7  16       14.37       15.53     22.68 o 
   0   7  16      143.33      173.95     24.89 o 
   1   7  16       95.09       75.83     28.67 o 
   2   7  16        7.19       27.22     22.68 o 
   3   7  16       30.88       17.97     24.13 o 
   4   7  16        0.23       24.29     25.35 o 
 -10   8  16        0.57       30.50     21.12 o 
  -9   8  16      155.96      188.06     18.43 o 
  -8   8  16     1161.54     1130.50     29.60 o 
  -7   8  16      310.00      287.99     19.34 o 
  -6   8  16        3.65       12.96     19.73 o 
  -5   8  16      283.66      292.38     18.63 o 
  -4   8  16     1491.89     1470.87     27.67 o 
  -3   8  16      203.97      234.48     19.95 o 
  -2   8  16        5.90       22.72     21.34 o 
  -1   8  16      379.79      421.74     22.93 o 
   0   8  16      255.90      264.59     25.13 o 
   1   8  16       65.28       86.82     23.70 o 
   2   8  16      429.50      409.97     25.11 o 
   3   8  16      680.69      755.33     27.89 o 
  -9   9  16       29.66       37.93     18.38 o 
  -8   9  16       14.44       10.91     19.30 o 
  -7   9  16      185.13      193.47     20.77 o 
  -6   9  16       71.71       60.50     19.21 o 
  -5   9  16       97.86      108.03     19.73 o 
  -4   9  16      260.56      252.46     19.18 o 
  -3   9  16      122.12      113.80     21.86 o 
  -2   9  16      585.59      540.24     23.42 o 
  -1   9  16      339.05      318.34     22.37 o 
   0   9  16      508.06      480.64     25.19 o 
   1   9  16       36.11       48.40     24.72 o 
   2   9  16      395.41      387.29     26.77 o 
   3   9  16      237.42      215.56     27.17 o 
  -8  10  16       58.98       81.61     20.48 o 
  -7  10  16       23.34       38.17     19.46 o 
  -6  10  16       11.82       13.44     20.58 o 
  -5  10  16       31.39       42.85     19.67 o 
  -4  10  16       11.08       37.21     21.26 o 
  -3  10  16      215.94      220.91     22.51 o 
  -2  10  16       11.85       22.95     21.85 o 
  -1  10  16        4.18       16.38     23.37 o 
   0  10  16        5.40       31.10     22.86 o 
   1  10  16       29.13       38.41     22.51 o 
   2  10  16      188.66      192.44     27.01 o 
  -7  11  16       41.54       19.00     20.76 o 
  -6  11  16       47.67       64.41     20.01 o 
  -5  11  16       48.57       71.03     21.96 o 
  -4  11  16       81.71       86.85     21.32 o 
  -3  11  16      172.23      196.93     22.41 o 
  -2  11  16      257.68      231.73     24.50 o 
  -1  11  16      306.33      271.71     24.59 o 
   0  11  16      310.03      289.65     22.98 o 
   1  11  16       87.95       73.78     34.94 o 
  -5  12  16        0.53       11.88     59.64 o 
  -4  12  16       33.14       19.06     23.52 o 
  -3  12  16      255.31      246.41     24.87 o 
  -2  12  16      175.14      173.98     24.43 o 
 -11   1  17      722.45      678.56     23.84 o 
 -10   1  17       93.72      126.65     20.72 o 
  -9   1  17        0.56        6.84     19.94 o 
  -8   1  17      658.55      710.07     20.72 o 
  -7   1  17      565.60      576.91     20.14 o 
  -6   1  17       15.38       19.88     19.12 o 
  -5   1  17      345.15      320.22     19.65 o 
  -4   1  17     4350.26     4250.17     35.23 o 
  -3   1  17      587.13      607.51     21.40 o 
  -2   1  17      488.68      489.29     19.95 o 
  -1   1  17        9.94       19.80     19.57 o 
   0   1  17     2314.15     2230.96     26.33 o 
   1   1  17      755.54      776.22     24.07 o 
   2   1  17      128.23      124.23     24.16 o 
   3   1  17      341.12      388.20     20.03 o 
   4   1  17      279.30      313.51     20.24 o 
   5   1  17        8.01       11.67     19.76 o 
 -11   2  17      145.66      170.24     20.77 o 
 -10   2  17      468.13      453.24     22.40 o 
  -9   2  17       11.76       18.72     20.36 o 
  -8   2  17       19.31       20.21     20.36 o 
  -7   2  17      941.72      933.41     22.82 o 
  -6   2  17      165.59      181.01     19.66 o 
  -5   2  17       67.54       73.19     20.26 o 
  -4   2  17       61.16       80.99     19.74 o 
  -3   2  17      591.39      639.74     20.14 o 
  -2   2  17       13.08       16.99     20.91 o 
  -1   2  17      508.83      536.17     19.20 o 
   0   2  17        0.81       35.53     19.53 o 
   1   2  17      460.62      440.54     23.38 o 
   2   2  17      254.16      238.31     22.16 o 
   3   2  17      563.93      516.18     20.88 o 
   4   2  17       12.19       19.68     20.03 o 
   5   2  17      145.08      141.97     22.17 o 
 -11   3  17      177.42      171.17     21.44 o 
 -10   3  17      105.29       94.42     19.14 o 
  -9   3  17      260.18      251.65     19.30 o 
  -8   3  17        2.63       22.06     17.95 o 
  -7   3  17        5.22       13.60     18.19 o 
  -6   3  17       37.84       40.22     17.72 o 
  -5   3  17       10.79       48.06     17.49 o 
  -4   3  17      523.05      579.42     19.04 o 
  -3   3  17      261.77      301.55     18.85 o 
  -2   3  17      109.20      100.64     17.57 o 
  -1   3  17       29.73       33.76     18.73 o 
   0   3  17      231.29      254.04     20.09 o 
   1   3  17      592.70      597.30     23.01 o 
   2   3  17        4.53       -8.96     20.01 o 
   3   3  17       26.66       37.51     20.34 o 
   4   3  17        1.55        1.73     21.67 o 
 -11   4  17        0.82      -14.08     20.01 o 
 -10   4  17       24.34       52.76     19.63 o 
  -9   4  17      246.66      237.04     19.41 o 
  -8   4  17       80.98       92.87     19.19 o 
  -7   4  17      487.90      462.26     19.49 o 
  -6   4  17       11.50       19.87     18.22 o 
  -5   4  17      910.92      964.46     18.88 o 
  -4   4  17      213.51      199.70     17.80 o 
  -3   4  17      205.69      236.30     18.28 o 
  -2   4  17       25.51       50.05     18.97 o 
  -1   4  17      754.20      800.08     21.02 o 
   0   4  17      114.38      104.05     20.25 o 
   1   4  17      521.30      500.58     24.85 o 
   2   4  17       11.25       18.87     19.22 o 
   3   4  17      681.66      655.20     23.01 o 
   4   4  17      158.85      151.19     22.28 o 
 -10   5  17      381.20      338.38     20.26 o 
  -9   5  17      569.29      564.93     20.12 o 
  -8   5  17       14.80       22.08     18.36 o 
  -7   5  17      112.05      101.09     19.17 o 
  -6   5  17      788.01      744.36     19.26 o 
  -5   5  17      341.70      363.24     18.76 o 
  -4   5  17       26.76       35.78     17.75 o 
  -3   5  17        3.36       20.65     18.51 o 
  -2   5  17      361.48      358.66     20.32 o 
  -1   5  17      156.44      142.51     22.82 o 
   0   5  17       13.58       50.67     22.94 o 
   1   5  17      270.69      276.36     26.81 o 
   2   5  17      236.91      190.54     20.51 o 
   3   5  17      181.16      184.68     20.94 o 
   4   5  17       87.72       66.88     23.80 o 
 -10   6  17        1.30       -7.51     20.31 o 
  -9   6  17      315.13      301.75     20.43 o 
  -8   6  17      150.99      138.16     18.68 o 
  -7   6  17        0.79        7.88     18.75 o 
  -6   6  17        8.89        3.61     19.64 o 
  -5   6  17      153.39      156.04     18.63 o 
  -4   6  17        2.20       22.41     19.85 o 
  -3   6  17       19.32       20.27     20.22 o 
  -2   6  17      124.86      145.05     20.69 o 
  -1   6  17      320.00      335.35     23.54 o 
   0   6  17       28.11       32.71     23.76 o 
   1   6  17      198.92      208.17     26.40 o 
   2   6  17       43.20       61.55     23.07 o 
   3   6  17      117.22      111.68     24.02 o 
  -9   7  17     1056.94      940.91     36.78 o 
  -8   7  17       68.32       81.32     17.97 o 
  -7   7  17       52.26       49.99     17.77 o 
  -6   7  17      729.42      751.24     22.02 o 
  -5   7  17      616.59      659.14     20.31 o 
  -4   7  17       11.18       21.89     19.14 o 
  -3   7  17      303.21      313.16     20.65 o 
  -2   7  17      826.69      904.60     24.84 o 
  -1   7  17      216.57      205.98     24.78 o 
   0   7  17       84.48       73.65     24.73 o 
   1   7  17     1228.23     1248.05     26.43 o 
   2   7  17      962.70     1006.45     25.55 o 
   3   7  17        4.01        2.83     25.06 o 
  -9   8  17       31.17       57.95     19.26 o 
  -8   8  17      115.77      125.97     18.91 o 
  -7   8  17       18.84       43.33     18.95 o 
  -6   8  17        5.20        9.72     18.82 o 
  -5   8  17      263.35      287.49     19.95 o 
  -4   8  17       52.26       71.35     20.05 o 
  -3   8  17       13.14       21.01     23.08 o 
  -2   8  17        5.51        2.22     21.58 o 
  -1   8  17      301.29      286.87     25.33 o 
   0   8  17        0.19       20.85     25.45 o 
   1   8  17      107.39      120.17     23.86 o 
   2   8  17       26.27       17.56     24.35 o 
  -8   9  17        8.22       -7.31     20.20 o 
  -7   9  17        0.02        1.29     20.15 o 
  -6   9  17      505.45      498.25     20.43 o 
  -5   9  17      118.93      154.04     19.76 o 
  -4   9  17       32.97       49.12     19.21 o 
  -3   9  17       23.49       54.08     23.19 o 
  -2   9  17      291.99      284.19     22.01 o 
  -1   9  17       24.24       32.17     23.07 o 
   0   9  17        5.02        0.02     26.72 o 
   1   9  17      380.00      344.60     24.64 o 
  -7  10  17      128.35      130.63     20.39 o 
  -6  10  17        7.93       12.79     20.44 o 
  -5  10  17      555.35      512.86     20.90 o 
  -4  10  17       38.41       76.32     22.76 o 
  -3  10  17      218.80      236.13     22.46 o 
  -2  10  17      111.07       88.59     22.65 o 
  -1  10  17      432.42      397.49     23.94 o 
   0  10  17       16.76       11.47     22.33 o 
  -5  11  17       24.42       66.80     46.94 o 
  -4  11  17       16.64       11.84     23.58 o 
  -3  11  17        5.33       36.53     23.09 o 
  -2  11  17        7.06        9.80     23.85 o 
 -11   0  18       85.95       65.68     31.05 o 
 -10   0  18        3.60       33.05     29.37 o 
  -9   0  18     1394.85     1288.61     43.49 o 
  -8   0  18       79.75      101.38     28.63 o 
  -7   0  18      671.32      643.86     29.41 o 
  -6   0  18       45.79       69.24     29.29 o 
  -5   0  18     2717.15     2539.98     90.16 o 
  -4   0  18       41.19       20.52     28.16 o 
  -3   0  18      567.60      495.79     29.29 o 
  -2   0  18      235.89      285.45     31.78 o 
  -1   0  18     3238.12     3079.31     45.86 o 
   0   0  18      809.02      816.16     36.93 o 
   1   0  18       45.56       43.20     35.29 o 
   2   0  18      483.18      504.91     28.24 o 
   3   0  18       93.10       95.70     27.90 o 
   4   0  18        3.58       23.56     29.90 o 
 -11   1  18      100.56       63.47     25.70 o 
 -10   1  18        1.15       13.22     21.05 o 
  -9   1  18       24.70       32.88     21.08 o 
  -8   1  18      452.73      412.93     22.00 o 
  -7   1  18      228.76      200.13     20.02 o 
  -6   1  18        0.70       27.81     20.13 o 
  -5   1  18      203.88      230.75     20.68 o 
  -4   1  18      106.71      121.03     20.28 o 
  -3   1  18        5.42       -0.98     20.87 o 
  -2   1  18       26.80       29.33     20.02 o 
  -1   1  18        1.95        7.52     20.16 o 
   0   1  18      141.91      167.18     24.11 o 
   1   1  18      201.71      221.73     23.56 o 
   2   1  18        3.15       25.61     20.11 o 
   3   1  18       95.20      101.93     20.15 o 
   4   1  18        8.39       22.27     21.03 o 
 -10   2  18      146.10      158.94     21.88 o 
  -9   2  18      481.74      445.21     22.58 o 
  -8   2  18       66.24       78.62     20.69 o 
  -7   2  18       31.85       20.52     19.80 o 
  -6   2  18      147.41      191.36     19.95 o 
  -5   2  18     3111.65     2910.87     37.73 o 
  -4   2  18       74.37       97.81     20.40 o 
  -3   2  18     1253.99     1122.18     22.15 o 
  -2   2  18       20.92       36.71     18.43 o 
  -1   2  18     1048.76     1027.63     20.05 o 
   0   2  18      416.06      433.45     22.81 o 
   1   2  18       88.41      101.57     24.30 o 
   2   2  18        2.58       36.93     20.33 o 
   3   2  18        2.45       25.86     21.36 o 
   4   2  18        1.00       -5.14     28.48 o 
 -10   3  18       45.33       70.29     20.67 o 
  -9   3  18      145.76      118.77     19.66 o 
  -8   3  18      272.46      279.01     18.96 o 
  -7   3  18       57.10       90.29     18.62 o 
  -6   3  18      280.28      276.88     18.67 o 
  -5   3  18       49.06       75.72     18.60 o 
  -4   3  18     1130.54     1079.47     19.90 o 
  -3   3  18       30.86       35.91     19.41 o 
  -2   3  18      375.54      388.23     19.01 o 
  -1   3  18      301.37      321.26     21.36 o 
   0   3  18      367.42      417.88     22.92 o 
   1   3  18      252.06      250.58     24.96 o 
   2   3  18      145.38      155.95     20.05 o 
   3   3  18      284.33      279.97     23.14 o 
 -10   4  18      160.61      157.32     21.11 o 
  -9   4  18       18.43       14.84     19.89 o 
  -8   4  18        0.49        7.01     18.64 o 
  -7   4  18       28.61       44.94     19.45 o 
  -6   4  18      180.97      170.09     18.27 o 
  -5   4  18      178.38      196.37     18.31 o 
  -4   4  18       85.71       79.80     18.10 o 
  -3   4  18        6.43        8.38     18.92 o 
  -2   4  18       58.75       90.08     19.57 o 
  -1   4  18       86.97       91.19     20.71 o 
   0   4  18      440.28      430.77     21.14 o 
   1   4  18        1.38       15.83     22.72 o 
   2   4  18      161.52      135.46     22.18 o 
   3   4  18       30.11       29.41     20.87 o 
 -10   5  18      219.59      220.38     20.73 o 
  -9   5  18      166.89      188.10     19.90 o 
  -8   5  18       31.93       41.19     18.79 o 
  -7   5  18        3.12        4.37     18.97 o 
  -6   5  18      631.09      596.60     19.70 o 
  -5   5  18       47.78       74.50     18.54 o 
  -4   5  18       48.66       60.62     18.43 o 
  -3   5  18        0.80       14.37     18.91 o 
  -2   5  18       78.96       98.30     20.25 o 
  -1   5  18      183.18      156.48     21.15 o 
   0   5  18      133.32      123.86     21.14 o 
   1   5  18      155.74      128.91     23.11 o 
   2   5  18       49.73       63.55     21.81 o 
   3   5  18      225.14      217.08     22.78 o 
  -9   6  18       56.55       52.57     19.71 o 
  -8   6  18        0.52       15.68     21.07 o 
  -7   6  18      809.41      775.58     20.69 o 
  -6   6  18      289.00      286.01     18.97 o 
  -5   6  18       24.48       33.11     19.20 o 
  -4   6  18      333.41      366.41     18.90 o 
  -3   6  18      120.92      152.47     20.17 o 
  -2   6  18       45.77       19.00     23.59 o 
  -1   6  18       56.99       83.16     24.39 o 
   0   6  18     1318.03     1313.68     33.04 o 
   1   6  18      541.14      572.02     28.39 o 
   2   6  18       83.81       80.58     25.75 o 
  -8   7  18        2.65        3.70     19.87 o 
  -7   7  18       39.27       42.04     19.56 o 
  -6   7  18        2.85       11.32     19.32 o 
  -5   7  18      109.12      105.14     20.99 o 
  -4   7  18      149.65      133.93     22.12 o 
  -3   7  18        6.00       18.92     21.35 o 
  -2   7  18       17.04       11.72     24.00 o 
  -1   7  18        2.40       24.35     26.82 o 
   0   7  18       26.19       39.96     28.23 o 
   1   7  18        8.03       33.48     23.91 o 
   2   7  18       32.72       31.65     57.77 o 
  -8   8  18        8.04       17.49     20.10 o 
  -7   8  18      600.69      594.35     20.34 o 
  -6   8  18      236.50      243.11     19.70 o 
  -5   8  18        3.11       12.31     20.02 o 
  -4   8  18      243.76      258.49     22.23 o 
  -3   8  18      390.44      357.58     24.91 o 
  -2   8  18       38.97       42.22     25.49 o 
  -1   8  18        3.24        7.68     24.71 o 
   0   8  18      811.60      809.09     30.80 o 
   1   8  18      349.86      306.91     31.01 o 
  -6   9  18      497.42      431.03     21.17 o 
  -5   9  18        7.96        4.50     20.21 o 
  -4   9  18       98.87      106.98     21.22 o 
  -3   9  18       24.30       31.11     22.45 o 
  -2   9  18      674.08      651.88     28.38 o 
  -1   9  18       15.31       52.71     26.71 o 
  -4  10  18       66.83       79.56     33.33 o 
  -3  10  18       50.29       68.19     30.63 o 
 -10   1  19      192.28      144.42     22.57 o 
  -9   1  19      147.66      123.65     21.97 o 
  -8   1  19       38.69       45.65     21.21 o 
  -7   1  19      657.11      677.53     22.70 o 
  -6   1  19     1485.61     1361.13     35.95 o 
  -5   1  19       35.74       41.17     20.74 o 
  -4   1  19      153.05      151.09     21.37 o 
  -3   1  19      797.96      802.52     22.06 o 
  -2   1  19     1248.49     1150.55     23.38 o 
  -1   1  19      217.11      234.41     19.93 o 
   0   1  19        7.69        1.66     24.78 o 
   1   1  19      522.76      526.76     26.47 o 
   2   1  19        6.87       39.57     19.71 o 
 -10   2  19        1.58       22.18     32.61 o 
  -9   2  19      530.18      486.32     22.46 o 
  -8   2  19        6.09       11.81     21.79 o 
  -7   2  19       20.30       37.02     20.78 o 
  -6   2  19      116.18      134.89     21.07 o 
  -5   2  19      309.73      309.84     20.50 o 
  -4   2  19       41.39       40.21     20.77 o 
  -3   2  19        9.17        0.28     18.79 o 
  -2   2  19      338.20      377.75     19.89 o 
  -1   2  19      186.39      190.68     21.48 o 
   0   2  19       92.59      115.34     25.15 o 
   1   2  19       93.49      103.37     24.65 o 
   2   2  19      274.46      245.93     21.45 o 
  -9   3  19        5.33       16.43     20.16 o 
  -8   3  19      108.93       89.15     19.79 o 
  -7   3  19      472.85      448.28     20.51 o 
  -6   3  19      653.60      625.69     28.33 o 
  -5   3  19        1.23        6.06     18.41 o 
  -4   3  19      242.93      213.60     18.86 o 
  -3   3  19       43.30       74.20     19.01 o 
  -2   3  19      140.95      161.27     20.22 o 
  -1   3  19      101.38      105.54     21.44 o 
   0   3  19        6.94       16.52     23.76 o 
   1   3  19       31.53       30.16     25.37 o 
   2   3  19        5.47        2.77     20.43 o 
  -9   4  19      143.27      135.86     20.43 o 
  -8   4  19        9.78       17.43     19.26 o 
  -7   4  19      116.40      125.70     18.93 o 
  -6   4  19      104.95      115.67     20.16 o 
  -5   4  19      220.84      213.16     19.64 o 
  -4   4  19       67.36      115.45     19.52 o 
  -3   4  19      141.26      116.55     18.80 o 
  -2   4  19      256.01      248.79     19.78 o 
  -1   4  19       81.52      103.11     21.01 o 
   0   4  19      306.23      315.04     25.95 o 
   1   4  19        1.61       30.22     25.17 o 
   2   4  19      259.84      237.31     22.46 o 
  -9   5  19        2.54       29.42     36.64 o 
  -8   5  19       96.07      103.56     20.81 o 
  -7   5  19      137.74      135.09     19.21 o 
  -6   5  19      143.36      150.94     19.61 o 
  -5   5  19       98.62      119.84     18.84 o 
  -4   5  19        6.94       29.06     18.59 o 
  -3   5  19       21.77       17.34     19.69 o 
  -2   5  19      235.78      269.06     21.71 o 
  -1   5  19      829.84      837.61     23.90 o 
   0   5  19       27.14       32.01     24.41 o 
   1   5  19      259.82      261.63     26.22 o 
  -8   6  19       54.37       57.51     19.84 o 
  -7   6  19      158.73      173.16     20.17 o 
  -6   6  19       69.12       76.70     19.60 o 
  -5   6  19        1.19       33.35     19.82 o 
  -4   6  19        0.82      -10.02     19.16 o 
  -3   6  19        3.67       27.15     19.77 o 
  -2   6  19       19.61       30.80     22.90 o 
  -1   6  19       48.92       65.54     22.75 o 
   0   6  19      148.14      151.48     24.64 o 
   1   6  19        1.36       13.87     32.08 o 
  -7   7  19       32.22       62.39     20.03 o 
  -6   7  19       24.92       40.97     19.64 o 
  -5   7  19      140.36      167.18     21.74 o 
  -4   7  19       84.19       78.69     19.96 o 
  -3   7  19        1.46       22.09     24.45 o 
  -2   7  19      145.08      156.02     24.81 o 
  -1   7  19     1013.07      913.95     27.88 o 
   0   7  19      126.62      103.00     29.97 o 
  -6   8  19       20.50       42.46     26.80 o 
  -5   8  19       70.85       69.76     23.41 o 
  -4   8  19      106.86      111.19     23.62 o 
  -3   8  19       71.00       86.02     25.15 o 
  -2   8  19       96.93       89.80     25.89 o 
  -8   0  20      844.64      714.42     35.75 o 
  -7   0  20      872.11      773.65     31.80 o 
  -6   0  20      318.79      251.51     31.88 o 
  -5   0  20       79.11       90.95     30.66 o 
  -4   0  20      790.91      718.15     42.54 o 
  -3   0  20       84.93       66.41     33.17 o 
  -2   0  20       46.27       83.53     29.39 o 
  -1   0  20       70.59      118.99     37.06 o 
   0   0  20      333.65      335.64     32.40 o 
   1   0  20        7.88       36.58     34.67 o 
  -9   1  20       20.48       -9.79     46.28 o 
  -8   1  20        4.03       16.17     22.05 o 
  -7   1  20      237.98      241.44     21.41 o 
  -6   1  20       42.77       70.94     22.00 o 
  -5   1  20       13.66       30.94     21.22 o 
  -4   1  20      147.01      143.80     21.40 o 
  -3   1  20      182.94      218.82     21.13 o 
  -2   1  20       62.00       63.54     22.31 o 
  -1   1  20       17.44       21.80     22.00 o 
   0   1  20       68.18       87.57     23.30 o 
   1   1  20       49.41       80.50     24.81 o 
  -8   2  20      413.67      418.15     23.30 o 
  -7   2  20      141.60      145.91     22.00 o 
  -6   2  20       15.25       47.17     21.39 o 
  -5   2  20       29.57       15.66     22.93 o 
  -4   2  20      552.77      520.67     20.92 o 
  -3   2  20       98.90      137.56     19.53 o 
  -2   2  20        3.66       34.06     20.18 o 
  -1   2  20       75.78      113.37     23.75 o 
   0   2  20       28.11       32.38     25.00 o 
   1   2  20        2.29       18.63     24.90 o 
  -8   3  20       40.97       64.15     20.48 o 
  -7   3  20       95.20       84.40     20.05 o 
  -6   3  20        1.40        7.99     19.08 o 
  -5   3  20       61.04       73.80     19.74 o 
  -4   3  20       24.61       54.64     20.12 o 
  -3   3  20      582.95      514.28     20.77 o 
  -2   3  20       38.80       32.81     19.48 o 
  -1   3  20      329.72      316.76     22.17 o 
   0   3  20       58.03       59.98     24.25 o 
  -8   4  20      343.69      305.76     43.62 o 
  -7   4  20      261.49      243.80     20.55 o 
  -6   4  20       30.85       56.16     20.18 o 
  -5   4  20       11.92        7.43     19.41 o 
  -4   4  20       30.64       28.01     19.73 o 
  -3   4  20       59.82       75.47     20.43 o 
  -2   4  20      374.77      368.80     24.29 o 
  -1   4  20        7.39       13.36     22.57 o 
   0   4  20       18.70        9.67     24.46 o 
  -7   5  20       32.42       25.52     20.23 o 
  -6   5  20       34.75       21.69     20.72 o 
  -5   5  20      390.43      381.11     21.15 o 
  -4   5  20       51.00       54.29     20.52 o 
  -3   5  20       11.49       14.30     19.44 o 
  -2   5  20      316.91      308.56     23.03 o 
  -1   5  20      435.64      391.51     23.49 o 
  -6   6  20      270.62      264.47     24.50 o 
  -5   6  20       28.37       50.95     20.89 o 
  -4   6  20       42.56       41.56     20.27 o 
  -3   6  20      274.35      256.38     20.98 o 
  -2   6  20      704.75      669.06     23.27 o 
  -7   1  21      224.70      194.93     42.75 o 
  -6   1  21       49.23       52.73     21.73 o 
  -5   1  21      288.93      240.72     22.00 o 
  -4   1  21        0.11       16.30     22.09 o 
  -3   1  21        0.56       -3.60     22.98 o 
  -2   1  21       17.74       29.85     20.52 o 
  -1   1  21       16.86       43.20     43.32 o 
  -6   2  21        4.05       29.83     19.81 o 
  -5   2  21      260.01      253.04     21.58 o 
  -4   2  21      310.72      277.30     21.38 o 
  -3   2  21        2.05        8.40     21.78 o 
  -2   2  21       90.66       92.32     21.60 o 
  -6   3  21       33.72       72.35     23.44 o 
  -5   3  21      294.10      302.77     20.94 o 
  -4   3  21      246.46      224.80     20.50 o 
  -3   3  21      198.58      216.07     21.53 o 
  -2   3  21       13.32       10.14     27.11 o 
  -4   4  21      325.39      303.88     30.96 o 
                                                 
